# Supplementary material for: The small molecule ISRIB reverses the effects of eIF2α phosphorylation on translation and stress granule assembly
Source: eLife. 2015 Feb 26;4:e05033. doi: 10.7554/eLife.05033 (PMC4341466; doi:10.7554/eLife.05033)
Supplement: Figure 1—source data 1. — DOI: http://dx.doi.org/10.7554/eLife.05033.003 [file elife05033s001.xlsx]

## Sheet: expression table tm isrib no ps
		mRNA-reads	mRNA-reads	mRNA-reads	mRNA-reads	mRNA-reads	mRNA-reads	mRNA-reads	mRNA-reads	ribo-reads	ribo-reads	ribo-reads	ribo-reads	ribo-reads	ribo-reads	ribo-reads	ribo-reads
	size	isrib_a_hek	isrib_b_hek	tm_a_hek	tm_b_hek	tmisrib_a_hek	tmisrib_b_hek	untr_a_hek	untr_b_hek	ribo_isrib_a	ribo_isrib_b	ribo_tm_a	ribo_tm_b	ribo_tmisrib_a	ribo_tmisrib_b	ribo_untr_a	ribo_untr_b	gene	desc
uc021oei.1	136	44	60	29	40	54	121	73	59	3	1	2	1	16	11	10	0	LOC388312	Homo sapiens cDNA FLJ45445 fis, clone BRSSN2013696.
uc001abw.1	662	570	499	515	542	911	1422	635	626	172	220	159	95	228	237	306	472	SAMD11	Homo sapiens sterile alpha motif domain containing 11 (SAMD11), mRNA.
uc001abz.4	730	3633	2671	2815	3611	5685	7581	3350	3431	1916	2618	1980	1371	2447	2573	3354	5116	NOC2L	Homo sapiens nucleolar complex associated 2 homolog (S. cerevisiae) (NOC2L), mRNA.
uc001aca.2	623	182	149	146	141	251	380	198	156	43	50	35	29	53	64	71	98	KLHL17	Homo sapiens kelch-like family member 17 (KLHL17), mRNA.
uc001aci.2	202	315	255	246	308	551	842	435	440	123	159	87	57	139	182	219	329	HES4	Homo sapiens hairy and enhancer of split 4 (Drosophila) (HES4), transcript variant 2, mRNA.
uc001ack.2	2026	450	481	285	350	530	935	622	516	416	606	375	188	648	626	654	1262	AGRN	Homo sapiens agrin (AGRN), mRNA.
uc001acu.2	179	41	43	33	47	84	117	43	26	39	36	27	31	33	58	48	69	C1orf159	Homo sapiens chromosome 1 open reading frame 159 (C1orf159), mRNA.
uc001adh.4	343	634	442	431	637	902	1214	579	550	343	570	325	190	512	491	615	990	SDF4	Homo sapiens stromal cell derived factor 4 (SDF4), transcript variant 2, mRNA.
uc001adk.3	310	69	48	44	73	114	167	90	87	110	124	85	49	117	114	171	285	B3GALT6	Homo sapiens UDP-Gal:betaGal beta 1,3-galactosyltransferase polypeptide 6 (B3GALT6), mRNA.
uc001ado.3	256	444	345	306	441	642	915	419	344	253	350	268	193	353	383	506	690	UBE2J2	Homo sapiens ubiquitin-conjugating enzyme E2, J2 (UBE2J2), transcript variant 1, mRNA.
uc001adt.1	783	70	55	27	52	85	116	41	42	0	2	0	1	11	3	1	0	SCNN1D	Homo sapiens sodium channel, non-voltage-gated 1, delta subunit (SCNN1D), transcript variant 1, mRNA.
uc001aeb.2	815	313	283	201	265	441	621	318	305	53	105	48	30	110	93	88	164	ACAP3	Homo sapiens ArfGAP with coiled-coil, ankyrin repeat and PH domains 3 (ACAP3), mRNA.
uc001aed.3	284	423	332	328	410	696	1056	539	575	177	197	217	139	219	300	328	552	PUSL1	Homo sapiens pseudouridylate synthase-like 1 (PUSL1), mRNA.
uc001aee.2	581	484	435	407	462	706	1140	472	446	336	479	370	257	530	509	647	954	CPSF3L	Homo sapiens cleavage and polyadenylation specific factor 3-like (CPSF3L), transcript variant 2, mRNA.
uc001aer.4	651	911	660	733	860	1498	1969	834	750	66	136	60	42	100	95	150	197	DVL1	Homo sapiens dishevelled segment polarity protein 1 (DVL1), mRNA.
uc009vkb.1	180	891	623	679	876	1419	2018	1017	1086	809	1189	877	652	993	1116	1524	2536	AURKAIP1	Homo sapiens aurora kinase A interacting protein 1 (AURKAIP1), transcript variant 2, mRNA.
uc001afi.2	501	1182	924	847	1126	1699	2493	1261	1217	91	115	89	62	150	114	172	279	CCNL2	Homo sapiens cyclin L2 (CCNL2), transcript variant 1, mRNA.
uc001afo.4	130	1034	674	838	1017	1697	2281	1094	1071	826	1184	823	574	1100	1240	1758	2351	MRPL20	Homo sapiens mitochondrial ribosomal protein L20 (MRPL20), nuclear gene encoding mitochondrial protein, mRNA.
uc001afs.3	426	34	29	22	35	37	84	44	36	28	42	18	16	41	42	49	70	VWA1	Homo sapiens von Willebrand factor A domain containing 1 (VWA1), transcript variant 1, mRNA.
uc001aft.2	392	468	344	398	457	686	998	545	540	321	446	282	210	416	452	582	879	ATAD3C	Homo sapiens ATPase family, AAA domain containing 3C (ATAD3C), mRNA.
uc001afv.3	629	1684	1286	1309	1653	2605	3725	1756	1706	810	1147	737	480	959	1087	1488	2316	ATAD3B	Homo sapiens ATPase family, AAA domain containing 3B (ATAD3B), nuclear gene encoding mitochondrial protein, mRNA.
uc001afz.2	615	1708	1260	1333	1734	2681	3722	1831	1722	936	1372	805	583	1197	1312	1715	2610	ATAD3A	Homo sapiens ATPase family, AAA domain containing 3A (ATAD3A), nuclear gene encoding mitochondrial protein, transcript variant 1, mRNA.
uc001agd.3	175	758	649	586	771	1167	1720	869	937	408	570	389	295	554	568	853	1064	SSU72	Homo sapiens SSU72 RNA polymerase II CTD phosphatase homolog (S. cerevisiae) (SSU72), mRNA.
uc001agg.3	1051	214	184	178	196	321	462	220	201	59	97	52	55	91	111	108	204	MIB2	Homo sapiens mindbomb E3 ubiquitin protein ligase 2 (MIB2), transcript variant 1, mRNA.
uc001ahg.4	386	308	273	232	279	395	584	348	306	31	59	35	41	63	58	67	113	SLC35E2B	Homo sapiens solute carrier family 35, member E2B (SLC35E2B), mRNA.
uc001agv.1	761	789	562	542	822	1113	1415	769	728	433	532	459	289	521	584	671	1156	CDK11B	Homo sapiens cyclin-dependent kinase 11B (CDK11B), transcript variant 2, mRNA.
uc001aia.2	247	193	180	151	185	262	379	258	222	16	21	19	31	40	32	38	71	SLC35E2	Homo sapiens solute carrier family 35, member E2 (SLC35E2), transcript variant 1, mRNA.
uc001aie.3	572	467	421	370	465	790	1059	620	566	135	170	107	80	203	221	248	328	NADK	Homo sapiens NAD kinase (NADK), transcript variant 3, mRNA.
uc001aif.3	321	1340	1234	1047	1258	1947	2575	1334	1238	1482	2119	1205	805	1956	2080	2844	4231	GNB1	Homo sapiens guanine nucleotide binding protein (G protein), beta polypeptide 1 (GNB1), mRNA.
uc001aiq.3	573	288	245	213	314	490	678	289	269	88	135	74	60	108	145	184	249	PRKCZ	Homo sapiens protein kinase C, zeta (PRKCZ), transcript variant 1, mRNA.
uc031pkt.1	170	52	40	37	42	72	126	44	59	42	58	38	19	57	77	74	130	C1orf86	Homo sapiens chromosome 1 open reading frame 86 (C1orf86), transcript variant 3, mRNA.
uc001aja.4	709	323	390	189	304	422	761	468	435	231	345	158	112	267	242	369	660	SKI	Homo sapiens v-ski sarcoma viral oncogene homolog (avian) (SKI), mRNA.
uc001ajb.1	478	103	70	58	81	97	187	89	104	38	51	39	30	49	51	68	106	MORN1	Homo sapiens MORN repeat containing 1 (MORN1), mRNA.
uc010nyy.2	148	57	36	35	47	41	98	53	51	13	23	15	12	21	19	29	52	MORN1	Homo sapiens MORN repeat containing 1 (MORN1), mRNA.
uc001aje.2	177	446	337	383	467	687	1023	442	416	474	627	411	308	731	711	876	1246	RER1	Homo sapiens RER1 retention in endoplasmic reticulum 1 homolog (S. cerevisiae) (RER1), mRNA.
uc001ajg.3	327	119	105	118	118	239	289	139	138	118	140	83	52	135	121	204	306	PEX10	Homo sapiens peroxisomal biogenesis factor 10 (PEX10), transcript variant 1, mRNA.
uc001ajm.1	754	401	285	310	403	603	854	406	331	232	341	261	195	371	360	457	644	PANK4	Homo sapiens pantothenate kinase 4 (PANK4), mRNA.
uc001akf.3	1257	27	24	17	21	53	102	41	38	45	55	61	40	57	71	65	128	PRDM16	Homo sapiens PR domain containing 16 (PRDM16), transcript variant 1, mRNA.
uc001akg.4	690	65	48	37	41	77	137	46	35	43	50	55	23	60	54	78	107	ARHGEF16	Homo sapiens Rho guanine nucleotide exchange factor (GEF) 16 (ARHGEF16), mRNA.
uc001akm.3	253	86	83	64	60	108	148	66	67	94	139	78	67	137	134	155	284	TPRG1L	Homo sapiens tumor protein p63 regulated 1-like (TPRG1L), mRNA.
uc001ako.3	441	478	378	403	508	772	1062	434	413	273	342	255	164	348	345	516	750	WRAP73	Homo sapiens WD repeat containing, antisense to TP73 (WRAP73), mRNA.
uc001akp.3	617	75	63	47	60	85	116	65	50	95	114	81	57	105	118	172	247	TP73	Homo sapiens tumor protein p73 (TP73), transcript variant 1, mRNA.
uc001akx.1	564	680	579	536	755	1074	1595	778	805	651	853	589	412	772	862	1085	1748	LRRC47	Homo sapiens leucine rich repeat containing 47 (LRRC47), mRNA.
uc001aky.2	906	698	644	501	653	999	1458	746	751	161	195	165	104	244	209	289	405	CEP104	Homo sapiens centrosomal protein 104kDa (CEP104), mRNA.
uc001alc.3	319	166	111	127	148	220	340	172	141	68	111	102	67	110	117	143	227	DFFB	Homo sapiens DNA fragmentation factor, 40kDa, beta polypeptide (caspase-activated DNase) (DFFB), mRNA.
uc001alf.3	224	306	217	246	306	423	647	348	292	128	170	125	80	158	163	211	318	C1orf174	Homo sapiens chromosome 1 open reading frame 174 (C1orf174), mRNA.
uc001alq.2	1407	237	282	202	221	349	482	337	252	56	103	65	51	129	118	111	190	NPHP4	Homo sapiens nephronophthisis 4 (NPHP4), mRNA.
uc001amd.3	109	6908	4502	4800	6742	10738	14762	7380	7692	2298	3456	1690	1320	3341	3714	4274	6314	RPL22	Homo sapiens ribosomal protein L22 (RPL22), mRNA.
uc001amk.3	265	860	577	653	774	1293	1883	829	767	291	420	247	159	435	474	570	786	ICMT	Homo sapiens isoprenylcysteine carboxyl methyltransferase (ICMT), mRNA.
uc001amt.3	351	448	384	306	449	628	929	515	514	977	1325	889	607	1259	1378	1813	2698	ACOT7	Homo sapiens acyl-CoA thioesterase 7 (ACOT7), transcript variant hBACHa, mRNA.
uc010nzr.1	1056	60	59	53	84	126	176	93	70	20	34	25	17	36	22	40	52	PLEKHG5	Homo sapiens pleckstrin homology domain containing, family G (with RhoGef domain) member 5 (PLEKHG5), transcript variant 7, mRNA.
uc001ans.3	683	1293	1062	908	1218	1981	2940	1352	1132	704	919	785	507	957	1068	1274	1840	NOL9	Homo sapiens nucleolar protein 9 (NOL9), mRNA.
uc001anx.3	669	304	242	237	262	410	618	309	320	88	124	99	76	132	147	137	270	ZBTB48	Homo sapiens zinc finger and BTB domain containing 48 (ZBTB48), mRNA.
uc001aoa.3	578	272	216	188	224	353	547	277	219	198	299	253	150	283	287	413	659	KLHL21	Homo sapiens kelch-like family member 21 (KLHL21), mRNA.
uc001aob.4	281	94	76	85	89	133	203	164	120	122	195	136	100	134	164	262	359	PHF13	Homo sapiens PHD finger protein 13 (PHF13), mRNA.
uc001aod.3	219	110	85	78	86	154	226	134	148	70	100	87	53	65	101	161	204	THAP3	Homo sapiens THAP domain containing, apoptosis associated protein 3 (THAP3), transcript variant 1, mRNA.
uc001aof.2	540	1303	1110	941	1189	1745	2684	1499	1510	409	582	490	319	561	634	725	1216	DNAJC11	Homo sapiens DnaJ (Hsp40) homolog, subfamily C, member 11 (DNAJC11), mRNA.
uc001aoi.3	1654	227	145	154	230	289	448	221	223	191	260	199	167	243	283	382	522	CAMTA1	Homo sapiens calmodulin binding transcription activator 1 (CAMTA1), transcript variant 1, mRNA.
uc001aol.3	81	304	218	241	323	527	748	259	203	203	252	206	164	261	293	332	446	VAMP3	Homo sapiens vesicle-associated membrane protein 3 (VAMP3), mRNA.
uc001aoo.3	1182	34	41	16	23	44	74	34	36	8	19	11	12	6	22	16	34	PER3	Homo sapiens period circadian clock 3 (PER3), mRNA.
uc001aox.4	170	2559	1785	2016	2696	4096	5565	2669	2760	2194	3133	2146	1614	3477	3399	4223	5978	PARK7	Homo sapiens parkinson protein 7 (PARK7), transcript variant 1, mRNA.
uc001aoz.3	443	207	135	177	209	347	487	169	153	89	142	97	51	158	139	171	238	ERRFI1	Homo sapiens ERBB receptor feedback inhibitor 1 (ERRFI1), mRNA.
uc001apf.3	1547	307	416	214	248	337	730	495	360	502	641	460	298	546	644	824	1237	RERE	Homo sapiens arginine-glutamic acid dipeptide (RE) repeats (RERE), transcript variant 2, mRNA.
uc001apj.2	415	37973	26606	32615	38514	63603	87401	36019	32713	22294	30431	20447	14334	28914	30883	38739	57987	ENO1	Homo sapiens enolase 1, (alpha) (ENO1), transcript variant 1, mRNA.
uc001apt.3	772	129	110	88	122	150	257	145	116	61	66	53	40	84	92	100	153	H6PD	Homo sapiens hexose-6-phosphate dehydrogenase (glucose 1-dehydrogenase) (H6PD), mRNA.
uc010oae.2	254	58	42	35	55	73	105	43	33	26	28	37	13	39	34	42	72	SPSB1	Homo sapiens splA/ryanodine receptor domain and SOCS box containing 1 (SPSB1), mRNA.
uc001apw.3	302	525	360	443	576	843	1255	603	558	194	212	133	68	266	282	337	424	SLC25A33	Homo sapiens solute carrier family 25 (pyrimidine nucleotide carrier), member 33 (SLC25A33), nuclear gene encoding mitochondrial protein, mRNA.
uc021ofy.1	647	154	163	97	139	191	341	190	161	247	407	265	173	354	334	490	791	TMEM201	Homo sapiens transmembrane protein 201 (TMEM201), transcript variant 1, mRNA.
uc001aqb.4	1025	43	32	20	35	49	77	37	45	11	21	16	11	31	20	45	47	PIK3CD	Homo sapiens phosphatidylinositol-4,5-bisphosphate 3-kinase, catalytic subunit delta (PIK3CD), mRNA.
uc001aqh.3	962	1012	1032	682	904	1273	2237	1341	1209	787	1162	769	450	1202	1196	1366	2129	CLSTN1	Homo sapiens calsyntenin 1 (CLSTN1), transcript variant 1, mRNA.
uc001aql.1	62	49	32	36	55	66	84	37	38	23	34	21	13	41	32	35	62	CTNNBIP1	Homo sapiens catenin, beta interacting protein 1 (CTNNBIP1), transcript variant 2, mRNA.
uc001aqm.3	171	319	219	272	302	471	689	354	334	133	178	125	105	190	194	205	335	LZIC	Homo sapiens leucine zipper and CTNNBIP1 domain containing (LZIC), mRNA.
uc001aqp.3	260	112	79	102	129	187	272	110	139	44	62	41	24	44	53	56	114	NMNAT1	Homo sapiens nicotinamide nucleotide adenylyltransferase 1 (NMNAT1), mRNA.
uc001aqs.4	1283	938	952	666	901	1423	2162	1180	1004	454	554	395	296	568	641	787	1130	UBE4B	Homo sapiens ubiquitination factor E4B (UBE4B), transcript variant 1, mRNA.
uc001aqw.4	1751	1326	1343	897	1191	1732	2832	1659	1500	464	629	405	273	718	705	901	1122	KIF1B	Homo sapiens kinesin family member 1B (KIF1B), transcript variant 1, mRNA.
uc001arc.3	464	2100	1583	1472	2171	2870	4069	1949	1885	2041	2815	2015	1418	2370	2794	3365	5547	PGD	Homo sapiens phosphogluconate dehydrogenase (PGD), mRNA.
uc001arj.3	312	1356	984	1150	1360	2197	3168	1449	1312	412	521	377	257	529	629	854	1052	DFFA	Homo sapiens DNA fragmentation factor, 45kDa, alpha polypeptide (DFFA), transcript variant 1, mRNA.
uc001arn.3	358	145	142	119	127	239	303	143	158	119	187	119	87	146	182	243	378	PEX14	Homo sapiens peroxisomal biogenesis factor 14 (PEX14), mRNA.
uc001aro.4	1740	45	64	36	65	88	149	77	57	35	76	48	31	52	67	66	153	CASZ1	Homo sapiens castor zinc finger 1 (CASZ1), transcript variant 1, mRNA.
uc001art.3	395	1663	1391	1231	1570	2670	3189	1825	1855	1152	1559	1078	720	1353	1548	2041	3302	TARDBP	Homo sapiens TAR DNA binding protein (TARDBP), mRNA.
uc001arz.1	283	962	1058	580	859	1286	2015	1225	1035	821	1060	528	346	1090	1131	1516	2292	SRM	Homo sapiens spermidine synthase (SRM), mRNA.
uc001asa.3	866	3020	2119	2215	2865	4496	6527	2916	2649	957	1342	1079	748	1288	1518	1758	2692	EXOSC10	Homo sapiens exosome component 10 (EXOSC10), transcript variant 1, mRNA.
uc001asd.3	2530	4114	3254	3109	3883	5951	8971	4224	3709	780	1068	830	585	1204	1174	1386	2005	MTOR	Homo sapiens mechanistic target of rapamycin (serine/threonine kinase) (MTOR), mRNA.
uc001asg.3	319	278	188	195	250	366	549	256	208	120	160	94	81	158	164	199	312	UBIAD1	Homo sapiens UbiA prenyltransferase domain containing 1 (UBIAD1), mRNA.
uc001asm.3	236	81	50	53	59	115	157	86	65	42	92	51	24	83	72	84	173	FBXO44	Homo sapiens F-box protein 44 (FBXO44), transcript variant 1, mRNA.
uc009vnc.3	192	555	377	462	564	910	1287	567	542	297	385	254	182	400	414	574	708	MAD2L2	Homo sapiens MAD2 mitotic arrest deficient-like 2 (yeast) (MAD2L2), transcript variant 1, mRNA.
uc001asv.3	140	111	80	134	125	226	342	108	84	139	191	109	96	174	170	236	382	AGTRAP	Homo sapiens angiotensin II receptor-associated protein (AGTRAP), transcript variant 1, mRNA.
uc001atc.2	637	126	122	93	129	197	307	117	142	54	83	53	30	72	77	98	155	MTHFR	Homo sapiens methylenetetrahydrofolate reductase (NAD(P)H) (MTHFR), mRNA.
uc001ate.5	850	159	176	100	154	212	325	220	188	27	38	41	17	52	38	42	61	CLCN6	Homo sapiens chloride channel, voltage-sensitive 6 (CLCN6), transcript variant 1, mRNA.
uc001atk.3	615	515	380	363	534	866	1049	463	384	249	372	216	139	341	327	442	685	KIAA2013	Homo sapiens KIAA2013 (KIAA2013), mRNA.
uc001atm.3	708	701	524	507	661	1055	1479	673	627	399	561	397	229	613	674	772	1133	PLOD1	Homo sapiens procollagen-lysine, 2-oxoglutarate 5-dioxygenase 1 (PLOD1), mRNA.
uc009vni.3	738	1716	1442	1304	1644	2628	3786	1848	1664	748	1051	705	480	1021	1038	1410	2094	MFN2	Homo sapiens mitofusin 2 (MFN2), transcript variant 2, mRNA.
uc001ato.2	369	224	177	218	245	390	577	211	217	100	151	104	80	142	142	197	294	MIIP	Homo sapiens migration and invasion inhibitory protein (MIIP), mRNA.
uc001atv.3	4369	2768	2516	1923	2576	3692	6012	3343	2953	291	362	282	192	500	483	505	641	VPS13D	Homo sapiens vacuolar protein sorting 13 homolog D (S. cerevisiae) (VPS13D), transcript variant 1, mRNA.
uc001auc.3	283	160	93	138	183	254	332	205	170	63	93	98	65	111	126	131	205	DHRS3	Homo sapiens dehydrogenase/reductase (SDR family) member 3 (DHRS3), mRNA.
uc009vno.2	274	402	353	316	424	633	888	597	633	478	604	381	380	621	644	766	1310	LOC649330	Homo sapiens heterogeneous nuclear ribonucleoprotein C-like (LOC649330), mRNA.
uc010obg.2	274	339	273	255	328	508	748	485	567	357	398	283	286	456	482	558	873	LOC440563	Homo sapiens heterogeneous nuclear ribonucleoprotein C-like (LOC440563), mRNA.
uc001avd.3	219	159	93	97	113	199	268	108	109	212	297	223	149	253	260	364	522	PDPN	Homo sapiens podoplanin (PDPN), transcript variant 1, mRNA.
uc001avi.3	1699	412	591	291	381	587	1092	576	483	213	218	258	173	243	261	296	488	PRDM2	Homo sapiens PR domain containing 2, with ZNF domain (PRDM2), transcript variant 1, mRNA.
uc001avm.4	756	30	45	21	30	40	62	42	42	24	33	26	9	36	45	46	74	KAZN	Homo sapiens kazrin, periplakin interacting protein (KAZN), transcript variant E, mRNA.
uc001awb.2	1393	35	32	25	36	46	77	40	34	12	10	9	12	21	18	14	16	FHAD1	Homo sapiens forkhead-associated (FHA) phosphopeptide binding domain 1 (FHAD1), mRNA.
uc001awh.2	221	148	128	100	135	262	364	170	165	123	147	96	82	151	147	237	371	EFHD2	Homo sapiens EF-hand domain family, member D2 (EFHD2), mRNA.
uc001awn.4	397	89	94	65	103	154	206	125	87	68	75	60	46	92	99	111	155	CASP9	Homo sapiens caspase 9, apoptosis-related cysteine peptidase (CASP9), transcript variant alpha, mRNA.
uc001aws.3	763	242	202	213	239	381	528	301	240	135	164	112	68	170	173	238	330	DNAJC16	Homo sapiens DnaJ (Hsp40) homolog, subfamily C, member 16 (DNAJC16), mRNA.
uc001awv.2	333	31	24	25	38	60	78	43	35	0	2	1	0	0	1	1	1	AGMAT	Homo sapiens agmatine ureohydrolase (agmatinase) (AGMAT), mRNA.
uc001awx.2	380	501	447	344	436	669	1007	646	571	266	287	245	219	272	314	460	623	DDI2	Homo sapiens DNA-damage inducible 1 homolog 2 (S. cerevisiae) (DDI2), mRNA.
uc010obn.2	598	847	716	600	790	1166	1849	947	724	3	7	4	5	7	11	11	8	RSC1A1	Homo sapiens regulatory solute carrier protein, family 1, member 1 (RSC1A1), mRNA.
uc010obo.2	1000	628	498	472	573	939	1267	641	558	152	211	126	95	256	215	275	435	PLEKHM2	Homo sapiens pleckstrin homology domain containing, family M (with RUN domain) member 2 (PLEKHM2), mRNA.
uc001axe.1	354	41	31	36	39	48	77	41	48	77	97	54	40	97	89	147	196	FBLIM1	Homo sapiens filamin binding LIM protein 1 (FBLIM1), transcript variant 1, mRNA.
uc009vol.1	72	838	485	676	928	1400	2064	777	829	520	692	478	289	591	670	830	1360	UQCRHL	Homo sapiens ubiquinol-cytochrome c reductase hinge protein-like (UQCRHL), mRNA.
uc001axk.1	3645	11577	16158	7443	10052	14491	29532	19396	16650	1294	1639	1615	1067	2162	1975	2109	2891	SPEN	Homo sapiens spen homolog, transcriptional regulator (Drosophila) (SPEN), mRNA.
uc001axl.4	784	213	139	184	209	356	449	215	192	40	75	54	35	59	58	76	125	ZBTB17	Homo sapiens zinc finger and BTB domain containing 17 (ZBTB17), transcript variant 2, mRNA.
uc001aya.2	957	128	86	97	109	147	261	136	107	262	374	217	149	399	379	520	739	EPHA2	Homo sapiens EPH receptor A2 (EPHA2), mRNA.
uc001ayg.3	698	465	378	360	464	639	1041	467	444	126	219	139	75	206	226	240	397	FBXO42	Homo sapiens F-box protein 42 (FBXO42), mRNA.
uc001aym.5	133	238	209	149	255	375	447	244	267	144	189	172	111	140	186	199	367	SZRD1	Homo sapiens SUZ RNA binding domain containing 1 (SZRD1), transcript variant 1, mRNA.
uc001ayq.3	254	301	213	243	330	539	714	323	291	149	217	157	121	196	194	289	466	NECAP2	Homo sapiens NECAP endocytosis associated 2 (NECAP2), transcript variant 2, mRNA.
uc001ayw.4	1120	2850	2597	2112	2742	4112	6096	3464	2938	106	107	172	95	223	115	198	257	NBPF1	Homo sapiens neuroblastoma breakpoint family, member 1 (NBPF1), mRNA.
uc001azt.2	1998	255	226	171	246	338	487	315	296	68	82	73	49	124	91	117	200	CROCC	Homo sapiens ciliary rootlet coiled-coil, rootletin (CROCC), mRNA.
uc001azw.3	164	35	23	20	34	64	68	24	21	64	105	37	51	99	121	120	190	MFAP2	Homo sapiens microfibrillar-associated protein 2 (MFAP2), transcript variant 2, mRNA.
uc001baa.2	1161	568	546	411	575	800	1260	675	580	204	256	185	138	272	290	376	510	ATP13A2	Homo sapiens ATPase type 13A2 (ATP13A2), transcript variant 1, mRNA.
uc001bae.3	261	2076	1356	1630	2104	3422	4983	2221	2103	1458	1916	1419	1003	1911	2092	2923	3479	SDHB	Homo sapiens succinate dehydrogenase complex, subunit B, iron sulfur (Ip) (SDHB), nuclear gene encoding mitochondrial protein, mRNA.
uc001bal.3	503	2253	1972	1629	2135	3117	4612	2774	2546	1577	2186	1650	1180	1818	2053	2587	4277	RCC2	Homo sapiens regulator of chromosome condensation 2 (RCC2), transcript variant 2, mRNA.
uc001ban.3	1260	69	56	58	58	99	170	76	56	21	38	14	13	34	19	34	62	ARHGEF10L	Homo sapiens Rho guanine nucleotide exchange factor (GEF) 10-like (ARHGEF10L), transcript variant 1, mRNA.
uc001bbc.3	544	132	106	96	111	213	258	125	91	124	166	94	65	156	152	226	315	ALDH4A1	Homo sapiens aldehyde dehydrogenase 4 family, member A1 (ALDH4A1), nuclear gene encoding mitochondrial protein, transcript variant P5CDhL, mRNA.
uc001bbd.2	498	68	43	48	57	96	149	62	69	53	89	62	40	67	76	104	183	IFFO2	Homo sapiens intermediate filament family orphan 2 (IFFO2), mRNA.
uc001bbi.3	5164	6669	7294	4398	6166	8396	15059	8948	7447	2095	2586	2327	1501	3344	3314	3309	4906	UBR4	Homo sapiens ubiquitin protein ligase E3 component n-recognin 4 (UBR4), mRNA.
uc001bbo.4	974	1275	1219	952	1306	1792	3030	1584	1418	803	1092	822	498	1340	1420	1448	2201	EMC1	Homo sapiens ER membrane protein complex subunit 1 (EMC1), transcript variant 1, mRNA.
uc001bbs.3	220	1093	779	894	1143	1779	2585	1102	971	640	910	721	518	793	883	1073	1755	MRTO4	Homo sapiens mRNA turnover 4 homolog (S. cerevisiae) (MRTO4), mRNA.
uc001bbv.1	312	55	64	44	49	76	149	77	63	44	63	50	27	62	67	85	132	AKR7A3	Homo sapiens aldo-keto reductase family 7, member A3 (aflatoxin aldehyde reductase) (AKR7A3), mRNA.
uc001bbw.3	340	583	440	514	517	1009	1505	561	508	387	582	397	278	453	548	739	1168	AKR7A2	Homo sapiens aldo-keto reductase family 7, member A2 (aflatoxin aldehyde reductase) (AKR7A2), mRNA.
uc001bby.3	272	81	37	61	70	100	154	79	81	76	119	83	47	112	109	147	235	PQLC2	Homo sapiens PQ loop repeat containing 2 (PQLC2), transcript variant 2, mRNA.
uc021ohr.1	258	782	640	556	640	1186	1556	913	840	1109	1367	892	689	1520	1571	2038	2946	CAPZB	Homo sapiens capping protein (actin filament) muscle Z-line, beta (CAPZB), transcript variant 2, mRNA.
uc021ohu.1	121	154	77	91	138	200	256	151	185	504	544	558	451	707	692	898	1211	MINOS1	Homo sapiens mitochondrial inner membrane organizing system 1 (MINOS1), nuclear gene encoding mitochondrial protein, transcript variant 5, mRNA.
uc001bcj.2	197	55	42	35	58	77	135	60	50	98	152	103	78	122	144	154	278	NBL1	Homo sapiens neuroblastoma 1, DAN family BMP antagonist (NBL1), transcript variant 1, mRNA.
uc001bcn.3	615	54	58	46	57	91	143	74	59	41	62	45	24	51	64	64	100	TMCO4	Homo sapiens transmembrane and coiled-coil domains 4 (TMCO4), mRNA.
uc001bcs.4	379	251	168	182	211	307	477	299	267	59	74	47	34	77	69	112	172	OTUD3	Homo sapiens OTU domain containing 3 (OTUD3), mRNA.
uc001bdi.4	333	266	203	211	279	404	612	299	223	169	248	217	144	251	270	364	484	MUL1	Homo sapiens mitochondrial E3 ubiquitin protein ligase 1 (MUL1), nuclear gene encoding mitochondrial protein, mRNA.
uc001bdm.3	562	569	366	411	570	897	1289	515	458	487	668	428	275	578	634	921	1303	PINK1	Homo sapiens PTEN induced putative kinase 1 (PINK1), nuclear gene encoding mitochondrial protein, mRNA.
uc001bdo.1	437	3337	2265	2799	3268	5159	7302	2971	2806	1630	2189	1429	795	2943	2762	3261	4369	DDOST	Homo sapiens dolichyl-diphosphooligosaccharide--protein glycosyltransferase subunit (non-catalytic) (DDOST), mRNA.
uc001bdr.4	1010	86	74	72	75	130	197	105	113	8	10	11	4	12	7	20	21	KIF17	Homo sapiens kinesin family member 17 (KIF17), transcript variant 1, mRNA.
uc001bdw.1	534	1832	1640	1329	1714	2573	4040	2204	2062	784	947	759	633	1061	1148	1316	1874	HP1BP3	Homo sapiens heterochromatin protein 1, binding protein 3 (HP1BP3), mRNA.
uc001bef.3	1602	3133	3113	2264	2937	4364	6798	3709	3280	1283	1643	1104	838	1662	1826	2083	3041	EIF4G3	Homo sapiens eukaryotic translation initiation factor 4 gamma, 3 (EIF4G3), transcript variant 1, mRNA.
uc001bei.2	748	255	289	170	265	348	614	325	230	362	463	329	200	543	544	576	863	ECE1	Homo sapiens endothelin converting enzyme 1 (ECE1), transcript variant 2, mRNA.
uc001ber.4	614	441	402	370	465	668	959	471	470	32	54	42	33	69	45	66	98	NBPF3	Homo sapiens neuroblastoma breakpoint family, member 3 (NBPF3), transcript variant 1, mRNA.
uc001bew.3	708	32	37	34	38	53	62	46	33	39	49	33	26	65	48	75	114	RAP1GAP	Homo sapiens RAP1 GTPase activating protein (RAP1GAP), transcript variant 1, mRNA.
uc001bfb.3	1016	1721	1465	1200	1656	2489	3571	2028	1948	750	886	677	505	984	1108	1272	1722	USP48	Homo sapiens ubiquitin specific peptidase 48 (USP48), transcript variant 1, mRNA.
uc001bfj.3	4372	105	148	75	97	139	283	202	136	163	229	189	97	361	333	314	470	HSPG2	Homo sapiens heparan sulfate proteoglycan 2 (HSPG2), mRNA.
uc001bfr.3	172	2327	1626	1995	2359	3972	5620	2411	2300	2097	2687	2012	1551	2596	2913	3604	5323	CDC42	Homo sapiens cell division cycle 42 (CDC42), transcript variant 1, mRNA.
uc001bfu.2	1220	924	828	616	845	1289	1836	1002	926	137	216	187	117	199	202	250	482	ZBTB40	Homo sapiens zinc finger and BTB domain containing 40 (ZBTB40), transcript variant 2, mRNA.
uc001bfx.1	986	58	41	42	49	89	108	48	45	24	17	20	7	21	15	28	38	EPHA8	Homo sapiens EPH receptor A8 (EPHA8), transcript variant 1, mRNA.
uc001bge.3	968	188	173	133	166	276	392	165	149	87	130	85	42	142	151	184	242	EPHB2	Homo sapiens EPH receptor B2 (EPHB2), transcript variant 2, mRNA.
uc001bgj.2	857	3928	2928	3188	3992	6408	8832	4413	4182	1791	2274	1832	1290	2410	2742	3390	4562	KDM1A	Homo sapiens lysine (K)-specific demethylase 1A (KDM1A), transcript variant 1, mRNA.
uc010odv.1	1057	802	808	525	692	1153	1707	927	789	246	323	253	206	288	330	445	613	LUZP1	Homo sapiens leucine zipper protein 1 (LUZP1), transcript variant 2, mRNA.
uc001bgp.4	617	5829	4018	4317	5568	8629	11213	6117	6031	3359	4329	3495	2721	4405	4715	6041	8229	HNRNPR	Homo sapiens heterogeneous nuclear ribonucleoprotein R (HNRNPR), transcript variant 1, mRNA.
uc001bgt.3	451	153	134	126	148	200	284	204	174	36	55	56	56	67	73	90	169	ZNF436	Homo sapiens zinc finger protein 436 (ZNF436), transcript variant 2, mRNA.
uc001bha.2	884	139	111	125	139	213	302	177	155	44	55	42	23	57	61	85	122	ASAP3	Homo sapiens ArfGAP with SH3 domain, ankyrin repeat and PH domain 3 (ASAP3), transcript variant 1, mRNA.
uc001bhe.2	418	150	140	131	136	201	307	175	178	161	200	138	82	177	185	311	387	E2F2	Homo sapiens E2F transcription factor 2 (E2F2), mRNA.
uc001bhh.4	100	355	286	284	338	556	821	387	342	410	515	489	334	563	650	650	974	ID3	Homo sapiens inhibitor of DNA binding 3, dominant negative helix-loop-helix protein (ID3), mRNA.
uc001bhk.3	159	16497	10039	12549	17191	27037	36676	15971	14361	5213	6611	2959	2110	6727	7330	8542	11878	RPL11	Homo sapiens ribosomal protein L11 (RPL11), transcript variant 1, mRNA.
uc001bho.3	779	2011	1654	1415	1991	2874	4251	2150	2041	518	768	608	474	664	746	956	1313	TCEB3	Homo sapiens transcription elongation factor B (SIII), polypeptide 3 (110kDa, elongin A) (TCEB3), mRNA.
uc001bhq.3	192	404	231	292	378	592	915	374	370	333	432	354	229	401	497	560	795	PITHD1	Homo sapiens PITH (C-terminal proteasome-interacting domain of thioredoxin-like) domain containing 1 (PITHD1), mRNA.
uc001bht.3	212	250	213	237	272	443	591	276	271	237	310	212	158	314	305	413	644	LYPLA2	Homo sapiens lysophospholipase II (LYPLA2), mRNA.
uc009vqo.1	329	200	148	193	207	339	431	204	182	197	241	184	135	230	238	362	482	GALE	Homo sapiens UDP-galactose-4-epimerase (GALE), transcript variant 3, mRNA.
uc001bib.3	306	157	117	151	194	256	401	200	182	80	112	101	73	119	130	196	222	HMGCL	Homo sapiens 3-hydroxymethyl-3-methylglutaryl-CoA lyase (HMGCL), nuclear gene encoding mitochondrial protein, transcript variant 1, mRNA.
uc001bie.3	447	303	197	246	287	521	686	289	295	102	146	100	62	180	201	206	304	FUCA1	Homo sapiens fucosidase, alpha-L- 1, tissue (FUCA1), mRNA.
uc001big.3	120	626	371	453	559	915	1222	431	378	57	70	135	102	66	85	109	107	PNRC2	Homo sapiens proline-rich nuclear receptor coactivator 2 (PNRC2), mRNA.
uc021oir.1	243	1613	1167	1174	1540	2720	3595	1574	1495	695	825	668	533	827	942	1190	1760	SRSF10	Homo sapiens serine/arginine-rich splicing factor 10 (SRSF10), transcript variant 2, mRNA.
uc001bis.3	501	69	50	69	68	103	152	94	99	11	35	25	14	27	34	30	65	IFNLR1	Homo sapiens interferon, lambda receptor 1 (IFNLR1), transcript variant 1, mRNA.
uc001bjc.3	315	89	71	52	70	122	176	72	65	50	81	54	40	45	69	93	116	STPG1	Homo sapiens sperm-tail PG-rich repeat containing 1 (STPG1), transcript variant 1, mRNA.
uc001bjh.3	387	287	192	189	247	391	508	266	227	66	90	104	68	140	123	149	205	NIPAL3	Homo sapiens NIPA-like domain containing 3 (NIPAL3), mRNA.
uc001bjj.3	222	79	51	52	72	90	144	90	97	84	92	67	40	107	106	165	220	RCAN3	Homo sapiens RCAN family member 3 (RCAN3), transcript variant 1, mRNA.
uc001bjm.3	885	1411	1755	894	1117	1885	3194	1871	1693	1557	1985	1494	1230	1800	2244	2770	3602	SRRM1	Homo sapiens serine/arginine repetitive matrix 1 (SRRM1), mRNA.
uc001bjo.2	234	666	466	567	647	1054	1512	736	707	803	1073	793	563	1226	1298	1589	2000	CLIC4	Homo sapiens chloride intracellular channel 4 (CLIC4), nuclear gene encoding mitochondrial protein, mRNA.
uc001bjt.1	224	472	299	365	448	724	930	518	547	389	581	373	320	496	566	610	1051	SYF2	Homo sapiens SYF2 homolog, RNA splicing factor (S. cerevisiae) (SYF2), transcript variant 1, mRNA.
uc001bjw.3	271	306	247	217	297	434	652	269	247	21	34	32	20	30	40	52	100	C1orf63	Homo sapiens chromosome 1 open reading frame 63 (C1orf63), mRNA.
uc001bke.3	138	549	289	415	536	752	1071	472	471	598	757	601	449	802	856	946	1480	TMEM50A	Homo sapiens transmembrane protein 50A (TMEM50A), mRNA.
uc001bkk.3	645	510	402	387	498	783	1126	525	430	176	238	161	120	250	282	320	421	TMEM57	Homo sapiens transmembrane protein 57 (TMEM57), mRNA.
uc001bkl.4	289	163	135	113	155	230	377	153	140	95	124	76	54	108	104	139	194	LDLRAP1	Homo sapiens low density lipoprotein receptor adaptor protein 1 (LDLRAP1), mRNA.
uc021ojl.1	537	203	293	152	219	254	520	309	261	169	250	157	93	232	265	344	467	SEPN1	Homo sapiens selenoprotein N, 1 (SEPN1), transcript variant 2, mRNA.
uc001bkq.4	273	316	224	309	310	536	713	329	305	118	142	95	65	163	150	194	340	MTFR1L	Homo sapiens mitochondrial fission regulator 1-like (MTFR1L), nuclear gene encoding mitochondrial protein, transcript variant 2, mRNA.
uc001bkw.1	338	515	386	418	518	804	1237	467	379	148	163	131	86	163	203	333	363	AUNIP	Homo sapiens aurora kinase A and ninein interacting protein (AUNIP), mRNA.
uc010oev.2	155	1825	1308	1437	1877	3069	4463	1870	1839	1740	2215	1776	1380	2383	2680	3272	4512	STMN1	Homo sapiens stathmin 1 (STMN1), transcript variant 4, mRNA.
uc001bld.4	373	72	63	46	65	90	136	85	73	34	44	36	25	61	41	56	106	PAFAH2	Homo sapiens platelet-activating factor acetylhydrolase 2, 40kDa (PAFAH2), mRNA.
uc009vsb.3	322	203	174	164	217	336	465	293	243	73	97	70	51	75	115	134	150	PDIK1L	Homo sapiens PDLIM1 interacting kinase 1 like (PDIK1L), transcript variant 1, mRNA.
uc001bll.4	115	179	117	129	155	298	371	199	222	148	193	145	105	176	213	289	406	ZNF593	Homo sapiens zinc finger protein 593 (ZNF593), mRNA.
uc001bls.1	743	946	771	733	864	1498	2089	1028	911	204	339	235	173	274	325	350	632	CEP85	Homo sapiens centrosomal protein 85kDa (CEP85), mRNA.
uc001blu.3	74	40	25	27	35	49	86	45	25	116	174	111	92	180	179	218	328	SH3BGRL3	Homo sapiens SH3 domain binding glutamic acid-rich protein like 3 (SH3BGRL3), mRNA.
uc001blw.3	501	267	228	224	238	385	505	274	285	48	58	58	35	63	65	61	120	UBXN11	Homo sapiens UBX domain protein 11 (UBXN11), transcript variant 2, mRNA.
uc001bmk.3	315	204	167	178	222	320	437	212	215	125	147	125	73	144	181	196	290	DHDDS	Homo sapiens dehydrodolichyl diphosphate synthase (DHDDS), transcript variant 2, mRNA.
uc001bmp.4	71	5149	3681	3990	5368	8184	11107	5176	5337	3573	4792	3899	2660	3839	4734	5499	9625	HMGN2	Homo sapiens high mobility group nucleosomal binding domain 2 (HMGN2), mRNA.
uc001bms.1	725	414	359	355	459	696	987	471	444	183	220	135	119	244	213	316	429	RPS6KA1	Homo sapiens ribosomal protein S6 kinase, 90kDa, polypeptide 1 (RPS6KA1), transcript variant 2, mRNA.
uc001bmv.1	2266	691	1205	433	595	947	1796	1259	966	704	996	720	519	892	989	1155	1911	ARID1A	Homo sapiens AT rich interactive domain 1A (SWI-like) (ARID1A), transcript variant 1, mRNA.
uc001bmz.3	474	69	64	72	74	112	178	70	55	20	27	16	12	29	28	27	41	PIGV	Homo sapiens phosphatidylinositol glycan anchor biosynthesis, class V (PIGV), transcript variant 2, mRNA.
uc001bnb.3	369	111	82	97	111	170	280	104	96	71	111	58	32	90	98	133	209	ZDHHC18	Homo sapiens zinc finger, DHHC-type containing 18 (ZDHHC18), mRNA.
uc001bnd.1	291	247	167	215	261	437	589	271	242	189	253	258	139	234	264	366	518	GPN2	Homo sapiens GPN-loop GTPase 2 (GPN2), mRNA.
uc001bne.3	506	265	179	188	219	341	483	266	273	85	102	90	56	114	105	120	188	GPATCH3	Homo sapiens G patch domain containing 3 (GPATCH3), mRNA.
uc001bng.2	312	1954	1342	1287	2000	2701	3259	1763	1959	2045	2783	1966	1429	2586	2810	3599	5529	NUDC	Homo sapiens nuclear distribution C homolog (A. nidulans) (NUDC), mRNA.
uc001bnm.4	796	86	114	61	70	91	193	127	86	151	182	103	60	193	186	217	413	SLC9A1	Homo sapiens solute carrier family 9, subfamily A (NHE1, cation proton antiporter 1), member 1 (SLC9A1), transcript variant 1, mRNA.
uc009vst.3	658	274	304	203	251	347	665	354	258	160	227	104	88	194	210	303	368	WDTC1	Homo sapiens WD and tetratricopeptide repeats 1 (WDTC1), transcript variant 1, mRNA.
uc001bnr.4	189	167	134	121	188	257	405	145	144	163	255	182	118	248	268	296	415	TMEM222	Homo sapiens transmembrane protein 222 (TMEM222), transcript variant 1, mRNA.
uc001bny.1	1269	123	108	88	113	177	259	140	115	75	84	73	48	81	79	91	165	MAP3K6	Homo sapiens mitogen-activated protein kinase kinase kinase 6 (MAP3K6), mRNA.
uc001bof.2	479	311	410	260	324	478	804	474	348	439	584	399	265	574	632	772	1080	WASF2	Homo sapiens WAS protein family, member 2 (WASF2), transcript variant 1, mRNA.
uc009vsy.3	1584	37	67	19	36	45	99	87	46	67	61	55	45	64	75	115	190	AHDC1	Homo sapiens AT hook, DNA binding motif, containing 1 (AHDC1), mRNA.
uc001bor.3	322	333	254	279	322	503	773	338	345	79	80	76	28	69	97	104	151	FAM76A	Homo sapiens family with sequence similarity 76, member A (FAM76A), transcript variant 1, mRNA.
uc001bou.4	257	471	350	397	434	706	984	510	476	285	362	231	181	327	393	465	693	STX12	Homo sapiens syntaxin 12 (STX12), mRNA.
uc001bov.2	332	1664	1111	1250	1651	2527	3587	1512	1281	342	411	384	241	394	504	602	758	PPP1R8	Homo sapiens protein phosphatase 1, regulatory subunit 8 (PPP1R8), transcript variant 1, mRNA.
uc001bpc.4	624	60	55	42	53	102	125	52	66	10	13	13	5	9	16	22	29	THEMIS2	Homo sapiens thymocyte selection associated family member 2 (THEMIS2), transcript variant 3, mRNA.
uc001bpe.1	251	1520	988	1180	1543	2359	3606	1396	1334	917	1275	889	596	1166	1315	1655	2243	RPA2	Homo sapiens replication protein A2, 32kDa (RPA2), mRNA.
uc001bpg.3	436	97	87	79	90	158	212	130	129	52	68	61	40	95	93	100	155	SMPDL3B	Homo sapiens sphingomyelin phosphodiesterase, acid-like 3B (SMPDL3B), transcript variant 1, mRNA.
uc001bph.1	376	78	44	59	61	122	150	73	46	25	27	22	10	37	26	32	57	XKR8	Homo sapiens XK, Kell blood group complex subunit-related family, member 8 (XKR8), mRNA.
uc001bpi.2	554	689	568	487	658	951	1475	749	543	229	304	227	138	249	317	396	538	EYA3	Homo sapiens eyes absent homolog 3 (Drosophila) (EYA3), mRNA.
uc001bpn.3	234	2655	2009	2147	2664	4135	5556	2764	2918	823	1106	771	573	1118	1281	1609	2142	DNAJC8	Homo sapiens DnaJ (Hsp40) homolog, subfamily C, member 8 (DNAJC8), mRNA.
uc001bpq.3	87	944	652	727	965	1503	2035	1081	1097	766	1054	790	593	887	1033	1431	2090	ATPIF1	Homo sapiens ATPase inhibitory factor 1 (ATPIF1), nuclear gene encoding mitochondrial protein, transcript variant 1, mRNA.
uc001bps.3	461	352	310	264	340	532	691	385	263	183	281	197	125	260	296	294	497	SESN2	Homo sapiens sestrin 2 (SESN2), mRNA.
uc009vtg.3	189	162	133	142	164	272	390	127	145	104	123	125	95	112	130	152	300	MED18	Homo sapiens mediator complex subunit 18 (MED18), transcript variant 2, mRNA.
uc001bpy.3	693	412	515	300	361	508	994	589	535	181	235	164	121	210	230	308	413	PHACTR4	Homo sapiens phosphatase and actin regulator 4 (PHACTR4), transcript variant 2, mRNA.
uc001bqf.2	433	3419	2769	2702	3492	5035	6989	3613	3393	544	769	524	335	665	669	799	1588	RCC1	Homo sapiens regulator of chromosome condensation 1 (RCC1), transcript variant 1, mRNA.
uc001bqi.3	268	500	325	407	511	773	1180	584	531	117	139	101	78	167	133	199	266	TRNAU1AP	Homo sapiens tRNA selenocysteine 1 associated protein 1 (TRNAU1AP), transcript variant 1, mRNA.
uc001bqy.3	142	235	179	178	218	430	617	259	216	57	63	47	45	66	84	109	150	TAF12	Homo sapiens TAF12 RNA polymerase II, TATA box binding protein (TBP)-associated factor, 20kDa (TAF12), transcript variant 2, mRNA.
uc001bra.3	554	443	331	300	378	550	870	473	453	122	135	113	83	133	153	177	228	GMEB1	Homo sapiens glucocorticoid modulatory element binding protein 1 (GMEB1), transcript variant 1, mRNA.
uc021okf.1	560	3150	2354	2365	3157	4774	6922	3070	2546	1346	1745	1396	1092	1601	1970	2241	3067	YTHDF2	Homo sapiens YTH domain family, member 2 (YTHDF2), transcript variant 2, mRNA.
uc001brm.2	845	2305	2024	1729	2289	3452	5176	2670	2429	614	787	534	388	781	876	1131	1466	EPB41	Homo sapiens erythrocyte membrane protein band 4.1 (elliptocytosis 1, RH-linked) (EPB41), transcript variant 1, mRNA.
uc001bro.3	475	1924	1245	1401	1725	2567	3371	1687	1781	643	867	592	490	846	882	1072	1728	SRSF4	Homo sapiens serine/arginine-rich splicing factor 4 (SRSF4), mRNA.
uc001brq.1	354	345	348	240	363	560	813	434	415	71	109	49	42	82	101	147	204	MECR	Homo sapiens mitochondrial trans-2-enoyl-CoA reductase (MECR), nuclear gene encoding mitochondrial protein, transcript variant 1, mRNA.
uc001bru.3	1427	919	752	709	908	1339	1984	914	756	79	129	99	58	182	176	191	243	PTPRU	Homo sapiens protein tyrosine phosphatase, receptor type, U (PTPRU), transcript variant 3, mRNA.
uc001bse.2	423	75	85	56	53	86	156	94	81	52	74	47	28	66	105	104	134	SDC3	Homo sapiens syndecan 3 (SDC3), mRNA.
uc001bsh.1	1169	3250	2741	2375	3229	4648	6685	3306	2887	868	1187	1159	747	1239	1223	1622	2190	PUM1	Homo sapiens pumilio homolog 1 (Drosophila) (PUM1), transcript variant 1, mRNA.
uc009vtt.3	174	844	553	699	860	1304	2005	758	732	65	76	48	28	79	72	105	150	SNRNP40	Homo sapiens small nuclear ribonucleoprotein 40kDa (U5) (SNRNP40), mRNA.
uc001bso.3	338	2335	1553	1797	2276	3619	5188	2439	2274	859	1129	753	578	1111	1277	1626	2266	SNRNP40	Homo sapiens small nuclear ribonucleoprotein 40kDa (U5) (SNRNP40), mRNA.
uc001bsp.1	222	709	514	637	649	1176	1542	679	594	99	118	94	74	111	132	170	222	ZCCHC17	Homo sapiens zinc finger, CCHC domain containing 17 (ZCCHC17), mRNA.
uc010ogh.2	440	55	29	29	39	54	81	35	32	45	58	37	30	66	83	82	149	SERINC2	Homo sapiens serine incorporator 2 (SERINC2), transcript variant 2, mRNA.
uc001bth.2	265	625	477	539	609	1019	1395	506	407	476	659	521	362	558	694	837	1300	PEF1	Homo sapiens penta-EF-hand domain containing 1 (PEF1), transcript variant 1, mRNA.
uc001btn.3	1566	191	175	138	164	286	378	211	183	19	27	17	10	40	23	39	34	BAI2	Homo sapiens brain-specific angiogenesis inhibitor 2 (BAI2), mRNA.
uc001bty.2	148	1254	910	998	1171	1881	2670	1391	1398	121	202	108	89	217	193	255	336	PTP4A2	Homo sapiens protein tyrosine phosphatase type IVA, member 2 (PTP4A2), transcript variant 1, mRNA.
uc001bub.4	424	2508	2477	1736	2145	3590	5690	3295	3020	2579	3153	2304	1582	2883	3447	4276	5990	KHDRBS1	Homo sapiens KH domain containing, RNA binding, signal transduction associated 1 (KHDRBS1), transcript variant 1, mRNA.
uc010ogv.2	473	248	211	191	209	368	482	248	234	85	119	84	58	114	119	143	222	TMEM39B	Homo sapiens transmembrane protein 39B (TMEM39B), mRNA.
uc001bug.3	517	1796	1553	1363	1771	2662	3999	2080	1751	814	1122	889	630	1249	1290	1659	2170	KPNA6	Homo sapiens karyopherin alpha 6 (importin alpha 7) (KPNA6), mRNA.
uc001bui.3	527	2465	2129	1748	2233	3480	5056	2388	2269	772	1142	846	634	950	1098	1412	2090	TXLNA	Homo sapiens taxilin alpha (TXLNA), mRNA.
uc001bul.1	181	143	86	113	129	203	299	136	127	67	90	86	52	106	112	161	208	CCDC28B	Homo sapiens coiled-coil domain containing 28B (CCDC28B), mRNA.
uc001bum.2	447	212	188	164	205	284	443	256	214	16	32	22	44	20	32	38	52	IQCC	Homo sapiens IQ motif containing C (IQCC), transcript variant 2, mRNA.
uc001buq.4	121	46	29	28	40	62	118	28	34	16	31	13	14	19	22	25	53	TMEM234	Homo sapiens transmembrane protein 234 (TMEM234), mRNA.
uc009vuc.3	306	6808	4821	5963	7027	10899	15327	6119	5492	3127	4256	2780	2149	4234	4625	6011	7957	EIF3I	Homo sapiens eukaryotic translation initiation factor 3, subunit I (EIF3I), mRNA.
uc001bvb.1	463	3975	2696	3061	4014	6046	8063	3469	3071	1839	2379	1700	1176	2533	2755	3227	4540	HDAC1	Homo sapiens histone deacetylase 1 (HDAC1), mRNA.
uc001bvd.4	176	1243	1134	854	1125	1732	2326	1323	1365	977	1386	971	711	1076	1244	1812	2902	MARCKSL1	Homo sapiens MARCKS-like 1 (MARCKSL1), transcript variant 1, mRNA.
uc010ohg.2	428	803	648	630	759	1210	1739	876	857	155	213	186	143	229	220	324	382	BSDC1	Homo sapiens BSD domain containing 1 (BSDC1), transcript variant 1, mRNA.
uc001bvl.4	476	37	23	19	34	56	85	42	56	11	15	14	14	13	23	29	34	ZBTB8B	Homo sapiens zinc finger and BTB domain containing 8B (ZBTB8B), mRNA.
uc001bvn.3	422	185	162	149	218	284	403	198	177	44	65	67	42	57	68	100	124	ZBTB8A	Homo sapiens zinc finger and BTB domain containing 8A (ZBTB8A), mRNA.
uc001bvp.3	160	407	268	323	447	699	952	417	396	128	181	151	121	168	195	288	307	ZBTB8OS	Homo sapiens zinc finger and BTB domain containing 8 opposite strand (ZBTB8OS), mRNA.
uc001bvr.3	406	4187	3772	3292	4241	6610	10073	5545	5143	2798	3486	2396	1782	3837	4303	5080	6974	RBBP4	Homo sapiens retinoblastoma binding protein 4 (RBBP4), transcript variant 1, mRNA.
uc001bvu.1	1075	86	98	56	72	84	224	132	113	98	149	88	65	148	143	215	292	KIAA1522	Homo sapiens KIAA1522 (KIAA1522), transcript variant 1, mRNA.
uc001bvy.1	509	4341	3480	3176	4453	6261	9239	4828	4681	1265	1553	1199	884	1743	1835	2552	3035	YARS	Homo sapiens tyrosyl-tRNA synthetase (YARS), mRNA.
uc001bwc.4	389	463	393	341	424	646	933	561	518	101	99	100	64	126	143	218	245	S100PBP	Homo sapiens S100P binding protein (S100PBP), transcript variant 1, mRNA.
uc001bwi.1	203	71	38	47	56	64	129	48	32	31	61	21	17	63	65	81	96	TMEM54	Homo sapiens transmembrane protein 54 (TMEM54), mRNA.
uc010oho.2	713	373	326	285	396	636	893	394	334	125	171	107	70	132	161	204	313	RNF19B	Homo sapiens ring finger protein 19B (RNF19B), transcript variant 1, mRNA.
uc001bwp.2	220	2759	2056	2168	2665	4425	6365	3029	3137	1091	1626	1152	832	1569	1626	2077	3191	AK2	Homo sapiens adenylate kinase 2 (AK2), nuclear gene encoding mitochondrial protein, transcript variant 1, mRNA.
uc001bwr.3	441	34	51	37	34	59	83	45	46	5	9	8	3	7	12	8	9	ADC	Homo sapiens arginine decarboxylase (ADC), mRNA.
uc001bxb.3	456	27	49	25	27	47	88	51	25	22	27	23	15	17	21	36	46	TRIM62	Homo sapiens tripartite motif containing 62 (TRIM62), mRNA.
uc001bxc.1	401	84	60	49	69	104	152	64	53	74	88	58	33	74	83	112	158	ZNF362	Homo sapiens zinc finger protein 362 (ZNF362), mRNA.
uc001bxg.1	839	521	438	347	472	752	1172	578	483	163	184	137	120	172	198	267	378	PHC2	Homo sapiens polyhomeotic homolog 2 (Drosophila) (PHC2), transcript variant 1, mRNA.
uc001bxj.4	1024	201	170	151	179	257	455	236	212	41	41	53	31	37	52	59	94	ZSCAN20	Homo sapiens zinc finger and SCAN domain containing 20 (ZSCAN20), mRNA.
uc001byb.3	73	140	113	104	132	245	299	176	157	80	121	107	78	103	110	134	237	SMIM12	Homo sapiens small integral membrane protein 12 (SMIM12), transcript variant 3, mRNA.
uc001bye.3	135	38	16	30	26	61	77	38	38	39	69	62	36	57	76	95	154	ZMYM6NB	Homo sapiens ZMYM6 neighbor (ZMYM6NB), mRNA.
uc001byh.3	1306	488	355	434	499	795	1128	510	483	90	106	77	73	117	135	176	183	ZMYM6	Homo sapiens zinc finger, MYM-type 6 (ZMYM6), mRNA.
uc001bym.3	1123	1200	1002	947	1240	1880	2812	1421	1284	297	351	297	230	325	383	491	603	ZMYM1	Homo sapiens zinc finger, MYM-type 1 (ZMYM1), mRNA.
uc001bys.3	688	8267	7404	6377	8170	11919	18811	9485	8843	3736	5069	4020	3125	4614	5043	5580	9899	SFPQ	Homo sapiens splicing factor proline/glutamine-rich (SFPQ), mRNA.
uc001byt.3	1529	2399	1965	1746	2317	3374	5175	2513	2231	475	635	514	379	659	728	796	1222	ZMYM4	Homo sapiens zinc finger, MYM-type 4 (ZMYM4), mRNA.
uc001byx.3	1030	799	743	657	826	1271	1872	927	826	168	249	154	95	265	294	294	475	KIAA0319L	Homo sapiens KIAA0319-like (KIAA0319L), mRNA.
uc001bza.3	710	467	475	320	426	597	998	528	466	401	558	402	289	498	526	669	1066	NCDN	Homo sapiens neurochondrin (NCDN), transcript variant 1, mRNA.
uc001bzf.2	182	1401	1053	1008	1438	2127	2875	1429	1287	2009	2669	1864	1304	2705	3017	3733	4787	PSMB2	Homo sapiens proteasome (prosome, macropain) subunit, beta type, 2 (PSMB2), transcript variant 1, mRNA.
uc001bzh.1	210	43	60	30	36	59	64	46	50	20	24	20	17	13	29	22	52	C1orf216	Homo sapiens chromosome 1 open reading frame 216 (C1orf216), mRNA.
uc001bzi.3	1320	2898	2411	2012	2580	3751	5042	3141	2929	878	1217	941	686	1052	1230	1465	2127	CLSPN	Homo sapiens claspin (CLSPN), transcript variant 1, mRNA.
uc001bzj.2	842	236	175	180	204	302	477	234	215	31	44	34	25	69	67	67	92	AGO4	Homo sapiens argonaute RISC catalytic component 4 (AGO4), mRNA.
uc001bzl.3	838	709	696	511	667	1036	1604	848	762	206	269	185	130	288	298	400	561	AGO1	Homo sapiens argonaute RISC catalytic component 1 (AGO1), mRNA.
uc001bzp.3	841	575	502	374	510	830	1111	588	526	104	127	95	54	120	140	193	237	AGO3	Homo sapiens argonaute RISC catalytic component 3 (AGO3), transcript variant 1, mRNA.
uc001bzt.3	344	452	348	374	444	746	1084	501	469	183	318	173	113	278	281	313	498	ADPRHL2	Homo sapiens ADP-ribosylhydrolase like 2 (ADPRHL2), nuclear gene encoding mitochondrial protein, mRNA.
uc031pls.1	169	441	354	386	464	752	1034	469	472	292	433	342	237	533	475	549	929	TRAPPC3	Homo sapiens trafficking protein particle complex 3 (TRAPPC3), transcript variant 2, mRNA.
uc001bzz.3	822	501	434	391	519	761	1132	606	574	406	496	281	221	449	540	740	1049	MAP7D1	Homo sapiens MAP7 domain containing 1 (MAP7D1), mRNA.
uc001cae.4	936	4864	4065	3615	4603	7297	9930	4595	4080	1422	1925	1577	1184	1702	2103	2352	3413	THRAP3	Homo sapiens thyroid hormone receptor associated protein 3 (THRAP3), mRNA.
uc010oia.1	737	71	58	50	47	89	118	66	58	6	7	8	4	3	10	14	14	SH3D21	Homo sapiens SH3 domain containing 21 (SH3D21), transcript variant 1, mRNA.
uc001cak.1	416	305	285	216	281	422	572	345	321	46	59	37	26	83	81	94	152	STK40	Homo sapiens serine/threonine kinase 40 (STK40), mRNA.
uc001cao.1	104	94	102	61	116	116	203	103	77	15	30	23	12	34	36	48	54	LSM10	Homo sapiens LSM10, U7 small nuclear RNA associated (LSM10), mRNA.
uc001caq.3	360	64	51	73	75	123	181	80	70	43	54	33	24	43	55	46	92	OSCP1	Homo sapiens organic solute carrier partner 1 (OSCP1), transcript variant 1, mRNA.
uc001cas.2	238	1589	1060	1268	1667	2597	3717	1480	1170	461	648	373	274	692	733	927	1284	MRPS15	Homo sapiens mitochondrial ribosomal protein S15 (MRPS15), nuclear gene encoding mitochondrial protein, mRNA.
uc001cbb.4	580	45	53	39	43	52	89	57	38	10	23	8	13	31	17	34	48	ZC3H12A	Homo sapiens zinc finger CCCH-type containing 12A (ZC3H12A), mRNA.
uc001cbe.2	182	329	246	277	325	491	734	390	372	233	335	158	142	314	337	424	655	MEAF6	Homo sapiens MYST/Esa1-associated factor 6 (MEAF6), transcript variant 1, mRNA.
uc001cbi.4	377	279	196	222	250	384	579	251	199	149	184	148	96	134	160	215	311	SNIP1	Homo sapiens Smad nuclear interacting protein 1 (SNIP1), mRNA.
uc001cbk.3	712	3380	2480	2784	3360	5514	7328	3495	3220	1100	1424	989	705	1384	1587	1797	2429	GNL2	Homo sapiens guanine nucleotide binding protein-like 2 (nucleolar) (GNL2), mRNA.
uc001cbp.3	184	225	173	204	227	341	491	271	258	94	134	122	85	132	154	199	296	C1orf109	Homo sapiens chromosome 1 open reading frame 109 (C1orf109), mRNA.
uc001cbs.4	261	560	473	438	514	759	1177	481	451	399	494	398	291	432	526	565	943	CDCA8	Homo sapiens cell division cycle associated 8 (CDCA8), transcript variant 1, mRNA.
uc001cby.2	438	331	269	265	324	512	712	305	278	127	206	118	100	161	167	211	343	MANEAL	Homo sapiens mannosidase, endo-alpha-like (MANEAL), transcript variant 3, mRNA.
uc001cca.1	260	409	264	340	383	687	1048	480	410	358	479	333	210	528	511	641	1007	YRDC	Homo sapiens yrdC domain containing (E. coli) (YRDC), nuclear gene encoding mitochondrial protein, mRNA.
uc001ccd.2	91	63	55	51	60	97	188	103	117	96	121	118	66	101	117	140	298	C1orf122	Homo sapiens chromosome 1 open reading frame 122 (C1orf122), transcript variant 1, mRNA.
uc001cce.1	734	137	135	105	145	222	349	161	137	55	76	46	53	71	73	98	144	MTF1	Homo sapiens metal-regulatory transcription factor 1 (MTF1), mRNA.
uc001ccg.1	894	569	461	423	589	908	1287	659	624	84	138	116	75	155	165	199	288	INPP5B	Homo sapiens inositol polyphosphate-5-phosphatase, 75kDa (INPP5B), nuclear gene encoding mitochondrial protein, mRNA.
uc001cci.3	482	3452	2495	2804	3303	5240	7536	3583	3321	1795	2232	1813	1377	2176	2539	3431	4263	SF3A3	Homo sapiens splicing factor 3a, subunit 3, 60kDa (SF3A3), mRNA.
uc001ccn.4	234	1064	819	860	1094	1818	2499	1056	1107	752	864	743	594	841	1043	1323	1682	UTP11L	Homo sapiens UTP11-like, U3 small nucleolar ribonucleoprotein, (yeast) (UTP11L), mRNA.
uc001ccq.3	380	214	219	136	206	333	506	268	245	170	255	171	109	280	237	308	447	RRAGC	Homo sapiens Ras-related GTP binding C (RRAGC), transcript variant 1, mRNA.
uc001ccs.3	84	243	149	149	226	382	483	286	317	237	321	145	163	294	293	401	616	MYCBP	Homo sapiens c-myc binding protein (MYCBP), transcript variant 1, mRNA.
uc001ccw.3	173	364	205	244	293	539	801	353	274	415	568	344	252	499	593	740	991	AKIRIN1	Homo sapiens akirin 1 (AKIRIN1), transcript variant 1, mRNA.
uc001ccy.3	87	1954	1318	1629	2056	3150	4663	2161	2317	1233	1666	1168	866	1553	1798	2030	3469	NDUFS5	Homo sapiens NADH dehydrogenase (ubiquinone) Fe-S protein 5, 15kDa (NADH-coenzyme Q reductase) (NDUFS5), nuclear gene encoding mitochondrial protein, transcript variant 2, mRNA.
uc009vvt.1	1408	784	788	581	754	1012	1932	1149	955	100	109	124	64	169	118	207	186	KIAA0754	Homo sapiens KIAA0754 (KIAA0754), mRNA.
uc031pmc.1	5408	4994	4704	3601	4787	7081	11298	6225	5793	427	636	604	316	866	765	549	987	MACF1	Homo sapiens microtubule-actin crosslinking factor 1 (MACF1), mRNA.
uc001cdl.2	641	2456	2630	1797	2346	3487	5988	3330	2895	1369	1959	1172	810	1878	1978	2464	3588	PABPC4	Homo sapiens poly(A) binding protein, cytoplasmic 4 (inducible form) (PABPC4), transcript variant 1, mRNA.
uc001cdw.3	295	527	326	397	497	843	1161	550	560	481	584	453	343	625	665	918	1131	PPIE	Homo sapiens peptidylprolyl isomerase E (cyclophilin E) (PPIE), transcript variant 4, mRNA.
uc001cdz.1	383	38	36	22	27	53	72	36	38	22	36	25	12	27	35	47	68	BMP8B	Homo sapiens bone morphogenetic protein 8b (BMP8B), mRNA.
uc021olz.1	448	400	300	318	423	578	911	410	381	123	144	130	107	178	176	245	300	TRIT1	Homo sapiens tRNA isopentenyltransferase 1 (TRIT1), mRNA.
uc001cev.3	524	61	53	51	51	81	136	51	35	133	156	112	55	177	173	237	328	MFSD2A	Homo sapiens major facilitator superfamily domain containing 2A (MFSD2A), transcript variant 1, mRNA.
uc001cey.4	456	1994	1346	1605	1970	3248	4414	1901	1703	1925	2508	1655	1199	2327	2599	3262	4596	CAP1	Homo sapiens CAP, adenylate cyclase-associated protein 1 (yeast) (CAP1), transcript variant 2, mRNA.
uc001cfb.2	287	1067	828	840	1005	1651	2388	1057	948	760	1054	656	419	977	1013	1212	1892	PPT1	Homo sapiens palmitoyl-protein thioesterase 1 (PPT1), transcript variant 1, mRNA.
uc001cfc.4	1895	1813	1344	1446	1874	2868	4205	1984	1734	296	332	328	258	303	387	472	693	RLF	Homo sapiens rearranged L-myc fusion (RLF), mRNA.
uc001cfg.4	456	1364	945	1127	1387	2182	3113	1373	1213	862	1078	793	532	1155	1330	1423	2093	ZMPSTE24	Homo sapiens zinc metallopeptidase STE24 (ZMPSTE24), mRNA.
uc001cfj.3	410	370	319	272	336	551	827	407	397	312	384	295	220	414	432	549	799	SMAP2	Homo sapiens small ArfGAP2 (SMAP2), transcript variant 1, mRNA.
uc001cfn.2	515	43	61	40	60	63	126	89	78	9	12	9	5	10	11	23	23	ZFP69B	Homo sapiens ZFP69 zinc finger protein B (ZFP69B), mRNA.
uc001cfo.3	507	144	135	120	146	257	324	174	140	22	23	20	17	25	27	53	44	ZFP69	Homo sapiens ZFP69 zinc finger protein (ZFP69), mRNA.
uc001cfp.3	354	69	55	55	63	106	117	60	56	59	80	77	49	84	93	80	127	EXO5	Homo sapiens exonuclease 5 (EXO5), mRNA.
uc001cft.2	359	109	61	78	83	120	175	84	95	38	38	31	41	32	47	64	92	ZNF684	Homo sapiens zinc finger protein 684 (ZNF684), mRNA.
uc009vwd.3	316	448	337	287	447	636	988	439	387	479	599	429	277	540	644	794	1126	NFYC	Homo sapiens nuclear transcription factor Y, gamma (NFYC), transcript variant 2, mRNA.
uc001cgk.4	572	3054	2767	2159	2788	4216	6390	3227	2974	1159	1590	1153	828	1483	1766	2061	2977	CTPS1	Homo sapiens CTP synthase 1 (CTPS1), mRNA.
uc001cgs.3	629	451	364	259	399	546	845	385	277	47	62	47	30	70	71	82	114	SCMH1	Homo sapiens sex comb on midleg homolog 1 (Drosophila) (SCMH1), transcript variant 4, mRNA.
uc001chf.3	603	318	280	225	284	463	683	333	298	346	447	328	226	442	537	583	755	FOXJ3	Homo sapiens forkhead box J3 (FOXJ3), transcript variant 1, mRNA.
uc001chi.2	372	53	61	63	75	110	160	52	63	28	58	27	8	34	41	43	70	RIMKLA	Homo sapiens ribosomal modification protein rimK-like family member A (RIMKLA), mRNA.
uc001chl.3	292	152	94	127	150	226	343	164	122	129	154	140	79	150	176	234	317	PPCS	Homo sapiens phosphopantothenoylcysteine synthetase (PPCS), transcript variant 1, mRNA.
uc001chq.3	158	807	491	565	756	1281	1800	902	777	337	462	377	238	485	479	574	954	PPIH	Homo sapiens peptidylprolyl isomerase H (cyclophilin H) (PPIH), mRNA.
uc001chs.3	305	15641	9127	11512	15529	23817	33276	14872	13175	4215	5671	3191	2502	4492	5485	6861	10079	YBX1	Homo sapiens Y box binding protein 1 (YBX1), mRNA.
uc001chx.4	785	739	627	620	721	1111	1769	845	787	285	399	239	147	400	436	433	807	LEPRE1	Homo sapiens leucine proline-enriched proteoglycan (leprecan) 1 (LEPRE1), transcript variant 3, mRNA.
uc001cia.4	180	87	55	67	78	127	195	67	62	48	58	44	25	47	60	93	100	C1orf50	Homo sapiens chromosome 1 open reading frame 50 (C1orf50), transcript variant 1, mRNA.
uc001cib.2	47	77	56	63	91	130	202	62	77	26	29	21	15	35	46	34	70	CCDC23	Homo sapiens coiled-coil domain containing 23 (CCDC23), mRNA.
uc001cie.1	456	28	30	27	27	46	66	37	31	4	6	5	5	5	11	16	15	ERMAP	Homo sapiens erythroblast membrane-associated protein (Scianna blood group) (ERMAP), transcript variant 2, mRNA.
uc021omh.1	296	136	98	86	97	147	208	157	127	33	49	52	28	40	47	77	130	ZNF691	Homo sapiens zinc finger protein 691 (ZNF691), transcript variant 1, mRNA.
uc001cik.2	473	386	295	278	371	566	813	385	278	602	818	702	391	850	861	961	1678	SLC2A1	Homo sapiens solute carrier family 2 (facilitated glucose transporter), member 1 (SLC2A1), mRNA.
uc010ojx.2	342	2194	1513	1745	2044	3464	4734	2189	2282	883	1238	1003	697	1109	1178	1590	2530	EBNA1BP2	Homo sapiens EBNA1 binding protein 2 (EBNA1BP2), transcript variant 1, mRNA.
uc001cix.3	480	2782	2211	2219	2768	4060	6031	3051	2781	1834	2551	1765	1289	2198	2586	3167	5069	CDC20	Homo sapiens cell division cycle 20 (CDC20), mRNA.
uc031pmf.1	260	305	194	239	300	448	601	232	194	261	390	318	189	388	427	562	867	ELOVL1	Homo sapiens ELOVL fatty acid elongase 1 (ELOVL1), transcript variant 2, mRNA.
uc001cje.2	282	439	343	363	434	669	957	480	431	240	315	238	137	342	340	444	611	MED8	Homo sapiens mediator complex subunit 8 (MED8), transcript variant 3, mRNA.
uc001cjo.3	258	79	67	61	84	152	192	75	73	73	120	71	50	103	108	131	224	HYI	Homo sapiens hydroxypyruvate isomerase (putative) (HYI), transcript variant 3, mRNA.
uc001cjk.3	3356	518	612	351	471	582	1168	725	554	141	160	152	98	245	204	220	286	SZT2	Homo sapiens seizure threshold 2 homolog (mouse) (SZT2), mRNA.
uc001cjr.3	1888	1495	1508	1028	1415	1982	3401	1836	1431	481	719	441	248	791	845	990	1248	PTPRF	Homo sapiens protein tyrosine phosphatase, receptor type, F (PTPRF), transcript variant 1, mRNA.
uc001cjx.3	1045	1574	1402	1177	1532	2225	3462	1946	1765	547	723	556	386	724	796	897	1398	KDM4A	Homo sapiens lysine (K)-specific demethylase 4A (KDM4A), mRNA.
uc001cjz.4	371	84	78	65	90	119	159	107	79	4	4	8	6	8	6	10	8	ST3GAL3	Homo sapiens ST3 beta-galactoside alpha-2,3-sialyltransferase 3 (ST3GAL3), transcript variant 2, mRNA.
uc001ckx.3	944	666	535	526	605	959	1420	696	629	101	136	136	102	167	147	198	268	IPO13	Homo sapiens importin 13 (IPO13), mRNA.
uc001ckz.3	470	717	458	545	725	1067	1496	716	633	131	167	168	103	142	145	184	321	DPH2	Homo sapiens DPH2 homolog (S. cerevisiae) (DPH2), transcript variant 1, mRNA.
uc001cld.3	186	818	497	675	783	1353	1879	619	405	774	1001	766	499	1045	1087	1341	2125	ATP6V0B	Homo sapiens ATPase, H+ transporting, lysosomal 21kDa, V0 subunit b (ATP6V0B), transcript variant 1, mRNA.
uc010okl.2	382	460	309	405	466	834	1039	452	384	39	48	35	18	54	29	74	94	B4GALT2	Homo sapiens UDP-Gal:betaGlcNAc beta 1,4- galactosyltransferase, polypeptide 2 (B4GALT2), transcript variant 1, mRNA.
uc001cll.4	687	66	61	53	71	76	125	55	48	19	25	21	24	34	36	65	63	SLC6A9	Homo sapiens solute carrier family 6 (neurotransmitter transporter, glycine), member 9 (SLC6A9), transcript variant 2, mRNA.
uc001clq.1	448	389	336	272	375	513	704	405	414	251	356	224	187	335	354	441	717	DMAP1	Homo sapiens DNA methyltransferase 1 associated protein 1 (DMAP1), transcript variant 3, mRNA.
uc001clt.3	318	711	538	601	709	1176	1633	767	666	506	684	609	454	675	782	976	1313	ERI3	Homo sapiens ERI1 exoribonuclease family member 3 (ERI3), mRNA.
uc001clv.1	547	694	506	548	627	980	1388	716	677	185	266	136	125	226	268	335	499	RNF220	Homo sapiens ring finger protein 220 (RNF220), mRNA.
uc001cmg.4	706	1351	947	1058	1308	2175	3056	1322	1201	834	1100	929	723	1074	1149	1441	1973	KIF2C	Homo sapiens kinesin family member 2C (KIF2C), mRNA.
uc001cmi.3	189	24321	16458	20039	25198	40691	59302	25645	24177	7738	10742	4947	3433	10598	11277	13299	18697	RPS8	Homo sapiens ribosomal protein S8 (RPS8), mRNA.
uc001cmt.3	433	1139	863	991	1209	1966	2776	1268	1270	491	633	534	374	738	758	938	1280	EIF2B3	Homo sapiens eukaryotic translation initiation factor 2B, subunit 3 gamma, 58kDa (EIF2B3), transcript variant 1, mRNA.
uc009vxk.3	842	200	286	165	230	313	568	321	284	200	274	193	139	254	276	383	491	HECTD3	Homo sapiens HECT domain containing E3 ubiquitin protein ligase 3 (HECTD3), mRNA.
uc001cna.2	348	1081	710	964	1088	1795	2371	1180	1045	645	912	772	520	904	1017	1304	1841	UROD	Homo sapiens uroporphyrinogen decarboxylase (UROD), transcript variant 1, mRNA.
uc001cnd.2	1166	192	208	149	174	285	487	195	176	43	71	56	44	69	78	104	154	ZSWIM5	Homo sapiens zinc finger, SWIM-type containing 5 (ZSWIM5), mRNA.
uc009vxp.3	530	158	121	123	153	251	333	166	158	33	61	23	25	35	51	83	112	MUTYH	Homo sapiens mutY homolog (E. coli) (MUTYH), transcript variant alpha5, mRNA.
uc009vxq.3	491	503	325	421	455	817	1148	553	511	214	273	237	131	276	270	342	485	TOE1	Homo sapiens target of EGR1, member 1 (nuclear) (TOE1), mRNA.
uc001cns.1	552	71	50	44	75	117	146	73	65	12	28	11	11	28	27	37	49	TESK2	Homo sapiens testis-specific kinase 2 (TESK2), mRNA.
uc009vxv.3	263	164	89	108	131	261	311	137	132	95	121	96	83	105	136	159	265	MMACHC	Homo sapiens methylmalonic aciduria (cobalamin deficiency) cblC type, with homocystinuria (MMACHC), mRNA.
uc021omw.1	180	9901	6300	7879	9935	16740	22644	9425	8679	6513	8505	6941	5016	7657	9229	10901	17518	PRDX1	Homo sapiens peroxiredoxin 1 (PRDX1), transcript variant 4, mRNA.
uc001coe.3	306	551	445	506	569	910	1273	642	555	254	388	299	208	400	435	498	896	AKR1A1	Homo sapiens aldo-keto reductase family 1, member A1 (aldehyde reductase) (AKR1A1), transcript variant 2, mRNA.
uc001coi.2	769	6081	4184	4078	5819	8301	10304	5879	5760	2396	3062	2659	1926	2895	3496	3946	6113	NASP	Homo sapiens nuclear autoantigenic sperm protein (histone-binding) (NASP), transcript variant 2, mRNA.
uc001coq.3	455	965	826	778	955	1531	2144	1033	971	70	105	87	62	115	111	112	171	GPBP1L1	Homo sapiens GC-rich promoter binding protein 1-like 1 (GPBP1L1), mRNA.
uc001cor.1	228	297	196	246	285	469	728	282	235	348	477	387	260	438	581	729	930	TMEM69	Homo sapiens transmembrane protein 69 (TMEM69), mRNA.
uc001cou.3	565	223	148	128	154	273	407	238	204	103	143	107	86	153	165	199	258	IPP	Homo sapiens intracisternal A particle-promoted polypeptide (IPP), transcript variant 1, mRNA.
uc001cov.3	1779	542	476	355	476	677	1074	618	528	120	138	78	60	195	159	225	315	MAST2	Homo sapiens microtubule associated serine/threonine kinase 2 (MAST2), mRNA.
uc001cpb.4	442	581	454	417	559	888	1231	591	527	102	167	142	110	169	176	189	324	PIK3R3	Homo sapiens phosphoinositide-3-kinase, regulatory subunit 3 (gamma) (PIK3R3), transcript variant 1, mRNA.
uc001cpg.3	729	655	475	532	604	1009	1390	642	582	109	140	62	36	170	170	203	292	POMGNT1	Homo sapiens protein O-linked mannose beta1,2-N-acetylglucosaminyltransferase (POMGNT1), transcript variant 2, mRNA.
uc009vye.2	728	517	637	394	492	765	1178	800	714	116	199	208	116	194	209	279	406	RAD54L	Homo sapiens RAD54-like (S. cerevisiae) (RAD54L), transcript variant 2, mRNA.
uc001cpn.3	793	1083	963	849	1185	1739	2431	1191	955	1195	1632	1323	886	1602	1646	1945	3157	LRRC41	Homo sapiens leucine rich repeat containing 41 (LRRC41), mRNA.
uc001cpp.3	72	2729	1782	2119	2851	4550	6514	3105	3159	1180	1516	1053	663	1238	1454	1879	2962	UQCRH	Homo sapiens ubiquinol-cytochrome c reductase hinge protein (UQCRH), nuclear gene encoding mitochondrial protein, mRNA.
uc001cpr.2	365	224	199	184	197	353	524	231	210	91	126	122	62	133	131	175	280	NSUN4	Homo sapiens NOP2/Sun domain family, member 4 (NSUN4), transcript variant 1, mRNA.
uc001cqb.4	446	181	152	183	196	320	414	204	220	81	125	90	61	100	126	161	246	MKNK1	Homo sapiens MAP kinase interacting serine/threonine kinase 1 (MKNK1), transcript variant 1, mRNA.
uc001cqh.4	332	732	535	578	764	1204	1754	881	906	565	741	446	314	687	768	1057	1388	ATPAF1	Homo sapiens ATP synthase mitochondrial F1 complex assembly factor 1 (ATPAF1), nuclear gene encoding mitochondrial protein, transcript variant 1, mRNA.
uc001cqk.4	476	296	308	222	302	469	693	393	353	82	105	83	54	133	132	172	193	EFCAB14	Homo sapiens EF-hand calcium binding domain 14 (EFCAB14), mRNA.
uc001crd.1	1269	1286	1164	977	1176	1838	2947	1386	1144	307	393	370	263	408	462	589	771	STIL	Homo sapiens SCL/TAL1 interrupting locus (STIL), transcript variant 1, mRNA.
uc001cri.3	209	520	355	401	562	878	1234	650	599	502	717	500	364	727	746	914	1303	CMPK1	Homo sapiens cytidine monophosphate (UMP-CMP) kinase 1, cytosolic (CMPK1), transcript variant 1, mRNA.
uc001crr.2	469	66	65	38	57	84	134	75	72	36	52	19	31	45	57	65	97	SPATA6	Homo sapiens spermatogenesis associated 6 (SPATA6), mRNA.
uc001cse.1	631	1651	1268	1345	1678	2725	3978	1837	1645	576	712	423	304	766	853	983	1280	FAF1	Homo sapiens Fas (TNFRSF6) associated factor 1 (FAF1), mRNA.
uc001csg.3	149	346	230	255	309	488	723	340	313	108	133	160	107	197	184	177	282	CDKN2C	Homo sapiens cyclin-dependent kinase inhibitor 2C (p18, inhibits CDK4) (CDKN2C), transcript variant 2, mRNA.
uc001csi.4	135	237	205	193	259	347	496	221	208	38	67	44	29	64	67	90	141	RNF11	Homo sapiens ring finger protein 11 (RNF11), mRNA.
uc010onf.2	562	99	88	78	80	147	202	71	94	108	161	101	72	147	148	217	332	TTC39A	Homo sapiens tetratricopeptide repeat domain 39A (TTC39A), transcript variant 1, mRNA.
uc001csq.1	877	1243	1043	941	1179	1806	2679	1424	1218	350	405	322	242	521	569	664	902	EPS15	Homo sapiens epidermal growth factor receptor pathway substrate 15 (EPS15), transcript variant 1, mRNA.
uc001csu.3	727	1761	1223	1441	1735	2812	4053	1712	1583	580	699	556	433	717	921	1042	1328	OSBPL9	Homo sapiens oxysterol binding protein-like 9 (OSBPL9), transcript variant 7, mRNA.
uc001ctc.4	1200	3092	2679	2387	2963	4466	6986	3734	3390	1391	1733	1164	809	1868	1984	2478	3349	NRD1	Homo sapiens nardilysin (N-arginine dibasic convertase) (NRD1), transcript variant 1, mRNA.
uc001ctj.1	335	149	89	110	118	226	332	139	106	98	142	109	72	108	152	167	273	KTI12	Homo sapiens KTI12 homolog, chromatin associated (S. cerevisiae) (KTI12), mRNA.
uc001cti.4	153	306	199	205	237	484	606	321	343	320	475	296	221	432	503	541	874	TXNDC12	Homo sapiens thioredoxin domain containing 12 (endoplasmic reticulum) (TXNDC12), transcript variant 1, mRNA.
uc001ctk.3	139	621	452	507	610	945	1390	696	649	778	1012	741	513	962	1186	1352	1911	BTF3L4	Homo sapiens basic transcription factor 3-like 4 (BTF3L4), transcript variant 1, mRNA.
uc001cto.4	1406	1251	1032	928	1189	1801	2828	1468	1386	155	222	126	108	212	273	317	462	ZFYVE9	Homo sapiens zinc finger, FYVE domain containing 9 (ZFYVE9), transcript variant 3, mRNA.
uc001ctq.2	839	531	377	382	476	732	1026	542	519	132	178	141	98	174	198	214	394	CC2D1B	Homo sapiens coiled-coil and C2 domain containing 1B (CC2D1B), mRNA.
uc001ctu.3	842	1383	1060	1111	1338	2131	3123	1347	1186	287	383	383	239	431	422	564	771	ORC1	Homo sapiens origin recognition complex, subunit 1 (ORC1), transcript variant 2, mRNA.
uc001ctv.4	293	872	701	683	951	1320	1857	912	960	484	625	460	334	561	667	901	1264	PRPF38A	Homo sapiens PRP38 pre-mRNA processing factor 38 (yeast) domain containing A (PRPF38A), mRNA.
uc001ctw.4	127	352	273	297	373	528	678	388	451	200	238	186	150	147	223	322	509	PRPF38A	Homo sapiens PRP38 pre-mRNA processing factor 38 (yeast) domain containing A (PRPF38A), mRNA.
uc001cty.2	1626	1663	1811	1185	1523	2327	3850	2259	2127	401	467	334	283	491	583	711	912	ZCCHC11	Homo sapiens zinc finger, CCHC domain containing 11 (ZCCHC11), transcript variant 1, mRNA.
uc001cui.2	212	540	459	436	544	845	1148	635	646	162	255	156	105	211	245	257	433	SELRC1	Homo sapiens Sel1 repeat containing 1 (SELRC1), mRNA.
uc001cuj.3	725	1043	801	855	1012	1634	2286	1039	861	321	376	332	216	388	451	571	738	ZYG11B	Homo sapiens zyg-11 family member B, cell cycle regulator (ZYG11B), mRNA.
uc001cuk.2	740	687	583	505	648	1024	1563	789	636	158	188	158	110	218	243	279	388	ZYG11A	Homo sapiens zyg-11 family member A, cell cycle regulator (ZYG11A), mRNA.
uc001cur.2	528	800	553	577	846	1241	1676	858	839	587	734	628	414	824	903	972	1479	SCP2	Homo sapiens sterol carrier protein 2 (SCP2), transcript variant 1, mRNA.
uc001cvb.4	639	531	385	429	509	798	1160	538	429	396	501	395	236	483	492	711	922	CPT2	Homo sapiens carnitine palmitoyltransferase 2 (CPT2), nuclear gene encoding mitochondrial protein, mRNA.
uc001cvd.3	141	260	193	204	253	397	556	265	289	123	177	133	73	198	220	219	335	C1orf123	Homo sapiens chromosome 1 open reading frame 123 (C1orf123), mRNA.
uc001cvf.2	127	543	383	371	552	793	1283	539	461	707	784	648	485	883	980	1146	1588	MAGOH	Homo sapiens mago-nashi homolog, proliferation-associated (Drosophila) (MAGOH), mRNA.
uc001cvi.2	944	250	218	177	229	348	622	317	276	64	125	69	62	124	138	163	244	LRP8	Homo sapiens low density lipoprotein receptor-related protein 8, apolipoprotein e receptor (LRP8), transcript variant 1, mRNA.
uc001cvs.3	655	1896	1254	1549	1949	3069	4441	1787	1471	591	837	575	399	857	963	1137	1527	NDC1	Homo sapiens NDC1 transmembrane nucleoporin (NDC1), transcript variant 1, mRNA.
uc001cvu.3	287	210	144	193	234	358	494	220	180	136	149	104	68	132	154	206	316	YIPF1	Homo sapiens Yip1 domain family, member 1 (YIPF1), transcript variant 1, mRNA.
uc001cwh.3	125	446	287	355	409	731	1073	499	495	362	440	316	212	512	517	588	897	HSPB11	Homo sapiens heat shock protein family B (small), member 11 (HSPB11), mRNA.
uc001cwj.2	409	431	355	386	433	714	1057	508	357	328	413	308	196	397	461	603	785	LRRC42	Homo sapiens leucine rich repeat containing 42 (LRRC42), transcript variant 2, mRNA.
uc001cwp.3	304	1054	797	951	1158	1748	2557	1197	1024	820	1099	892	507	1269	1277	1444	2077	TMEM59	Homo sapiens transmembrane protein 59 (TMEM59), mRNA.
uc001cwt.1	189	134	94	110	128	184	301	157	151	56	63	68	40	69	100	118	127	TCEANC2	Homo sapiens transcription elongation factor A (SII) N-terminal and central domain containing 2 (TCEANC2), mRNA.
uc009vzo.3	296	93	85	82	62	130	234	119	134	10	12	13	11	17	22	24	32	CYB5RL	Homo sapiens cytochrome b5 reductase-like (CYB5RL), mRNA.
uc001cxa.4	404	3165	2205	2529	3185	4880	6780	2740	2548	967	1316	707	496	1353	1408	1851	2503	MRPL37	Homo sapiens mitochondrial ribosomal protein L37 (MRPL37), nuclear gene encoding mitochondrial protein, mRNA.
uc001cxe.4	369	128	127	90	140	210	311	147	114	243	291	170	112	264	311	362	510	SSBP3	Homo sapiens single stranded DNA binding protein 3 (SSBP3), transcript variant 1, mRNA.
uc001cxx.4	368	1182	737	903	1183	1799	2433	1209	1120	273	380	275	226	351	425	438	752	TTC4	Homo sapiens tetratricopeptide repeat domain 4 (TTC4), mRNA.
uc001cxy.3	456	152	122	123	129	228	285	150	114	45	69	57	43	55	68	122	155	PARS2	Homo sapiens prolyl-tRNA synthetase 2, mitochondrial (putative) (PARS2), nuclear gene encoding mitochondrial protein, mRNA.
uc001cyc.1	497	1595	1278	1198	1539	2254	3406	1598	1402	1278	1842	1232	736	1587	1691	2086	3711	DHCR24	Homo sapiens 24-dehydrocholesterol reductase (DHCR24), mRNA.
uc021onw.1	2601	5821	4715	4515	5826	9105	13261	6526	6193	586	770	593	433	762	877	1048	1523	USP24	Homo sapiens ubiquitin specific peptidase 24 (USP24), mRNA.
uc001cyj.2	292	65	54	53	74	85	160	68	53	81	116	63	36	91	107	127	192	PPAP2B	Homo sapiens phosphatidic acid phosphatase type 2B (PPAP2B), mRNA.
uc001cyk.4	533	646	443	492	646	972	1350	731	685	231	324	183	151	300	311	443	637	PRKAA2	Homo sapiens protein kinase, AMP-activated, alpha 2 catalytic subunit (PRKAA2), mRNA.
uc001cyy.3	505	843	564	655	862	1319	1986	831	748	98	151	124	80	159	174	159	265	OMA1	Homo sapiens OMA1 zinc metallopeptidase (OMA1), mRNA.
uc009wab.2	809	1294	1239	888	1161	1715	2712	1668	1602	71	61	86	38	86	94	125	191	MYSM1	Homo sapiens Myb-like, SWIRM and MPN domains 1 (MYSM1), mRNA.
uc001cze.3	312	424	368	292	379	645	1012	424	402	281	447	310	221	347	351	682	1088	JUN	Homo sapiens jun proto-oncogene (JUN), mRNA.
uc009wac.3	556	66	55	46	74	85	137	75	69	7	13	7	5	20	24	12	18	FGGY	Homo sapiens FGGY carbohydrate kinase domain containing (FGGY), transcript variant 1, mRNA.
uc001czo.3	709	1025	756	782	937	1501	2105	1196	1027	356	428	273	249	441	498	634	790	HOOK1	Homo sapiens hook homolog 1 (Drosophila) (HOOK1), mRNA.
uc001czq.3	483	60	38	41	44	98	115	52	57	28	42	35	25	55	47	72	88	CYP2J2	Homo sapiens cytochrome P450, family 2, subfamily J, polypeptide 2 (CYP2J2), mRNA.
uc010oos.2	535	276	271	206	231	406	550	322	326	203	233	168	137	222	239	285	443	NFIA	Homo sapiens nuclear factor I/A (NFIA), transcript variant 4, mRNA.
uc001czz.1	188	338	248	265	317	596	821	405	380	118	145	108	74	162	166	188	278	TM2D1	Homo sapiens TM2 domain containing 1 (TM2D1), mRNA.
uc001dab.3	1782	1204	935	865	1111	1692	2588	1378	1185	165	246	208	100	238	271	321	423	INADL	Homo sapiens InaD-like (Drosophila) (INADL), mRNA.
uc001dak.2	766	6742	4955	5315	6444	10601	14814	7026	6674	838	1095	585	487	1179	1336	1553	1952	USP1	Homo sapiens ubiquitin specific peptidase 1 (USP1), transcript variant 3, mRNA.
uc001daq.4	2110	3159	2455	2311	3015	4603	7064	3404	3049	687	836	596	460	836	954	1158	1458	DOCK7	Homo sapiens dedicator of cytokinesis 7 (DOCK7), transcript variant 1, mRNA.
uc001dau.3	439	718	500	526	734	1111	1606	665	681	104	150	115	62	136	206	240	272	ATG4C	Homo sapiens autophagy related 4C, cysteine peptidase (ATG4C), transcript variant 1, mRNA.
uc021oof.1	488	1113	764	925	1162	1735	2576	1077	1031	195	268	163	116	263	367	357	554	ALG6	Homo sapiens ALG6, alpha-1,3-glucosyltransferase (ALG6), mRNA.
uc001dbb.2	197	751	523	712	813	1297	1907	761	594	279	293	278	186	280	352	486	585	ITGB3BP	Homo sapiens integrin beta 3 binding protein (beta3-endonexin) (ITGB3BP), transcript variant 1, mRNA.
uc001dbf.3	610	340	247	256	369	493	779	363	320	93	123	103	81	131	156	184	229	EFCAB7	Homo sapiens EF-hand calcium binding domain 7 (EFCAB7), mRNA.
uc010ooz.2	561	1126	855	903	1183	1888	2405	1267	1105	393	523	341	265	557	606	735	1068	PGM1	Homo sapiens phosphoglucomutase 1 (PGM1), transcript variant 2, mRNA.
uc001dbj.3	918	99	82	79	85	177	251	99	72	80	119	72	49	122	153	123	164	ROR1	Homo sapiens receptor tyrosine kinase-like orphan receptor 1 (ROR1), transcript variant 1, mRNA.
uc001dbo.1	1204	980	792	709	923	1382	2117	1061	968	169	250	221	141	277	270	358	518	CACHD1	Homo sapiens cache domain containing 1 (CACHD1), mRNA.
uc001dbs.2	659	865	749	631	845	1263	1990	1032	941	202	253	165	124	275	343	408	491	RAVER2	Homo sapiens ribonucleoprotein, PTB-binding 2 (RAVER2), mRNA.
uc001dbu.1	1135	2145	1788	1750	2073	3427	4919	2461	2331	560	833	594	392	821	863	1147	1496	JAK1	Homo sapiens Janus kinase 1 (JAK1), mRNA.
uc001dby.3	204	343	284	311	395	635	853	431	403	283	358	227	190	362	391	517	683	AK4	Homo sapiens adenylate kinase 4 (AK4), nuclear gene encoding mitochondrial protein, transcript variant 3, mRNA.
uc001dce.2	951	352	237	238	274	497	684	319	232	202	317	253	158	287	364	434	534	DNAJC6	Homo sapiens DnaJ (Hsp40) homolog, subfamily C, member 6 (DNAJC6), transcript variant 1, mRNA.
uc001dcf.3	112	116	78	85	89	170	211	86	83	69	103	75	66	133	121	122	236	LEPROT	Homo sapiens leptin receptor overlapping transcript (LEPROT), transcript variant 1, mRNA.
uc001dci.3	1146	201	177	166	222	296	490	236	222	276	333	223	137	395	420	471	620	LEPR	Homo sapiens leptin receptor (LEPR), transcript variant 1, mRNA.
uc001dcx.3	829	49	30	44	65	72	133	58	37	16	28	11	15	12	24	43	46	WDR78	Homo sapiens WD repeat domain 78 (WDR78), transcript variant 1, mRNA.
uc001dde.2	546	1194	929	882	1184	1757	2433	1333	1264	221	219	188	93	275	289	332	492	MIER1	Homo sapiens mesoderm induction early response 1 homolog (Xenopus laevis) (MIER1), transcript variant 2, mRNA.
uc001ddk.2	336	263	175	172	220	400	533	253	241	45	51	36	30	70	47	60	100	SLC35D1	Homo sapiens solute carrier family 35 (UDP-glucuronic acid/UDP-N-acetylgalactosamine dual transporter), member D1 (SLC35D1), mRNA.
uc001ddu.3	843	34	32	29	46	63	95	40	35	35	44	45	34	44	50	67	90	IL12RB2	Homo sapiens interleukin 12 receptor, beta 2 (IL12RB2), transcript variant 1, mRNA.
uc001ddv.3	389	15252	10379	11100	15392	23159	28392	14689	15867	4680	6068	4342	3112	6208	6927	8628	11550	SERBP1	Homo sapiens SERPINE1 mRNA binding protein 1 (SERBP1), transcript variant 1, mRNA.
uc001ddz.2	146	31	28	34	49	58	77	32	49	98	130	100	99	143	138	149	219	GADD45A	Homo sapiens growth arrest and DNA-damage-inducible, alpha (GADD45A), transcript variant 1, mRNA.
uc001dea.2	53	62	56	58	97	114	175	108	74	213	295	187	159	176	242	381	487	GNG12	Homo sapiens guanine nucleotide binding protein (G protein), gamma 12 (GNG12), mRNA.
uc001dee.3	524	1199	981	981	1196	1781	2699	1295	1034	1003	1462	853	578	1411	1504	1674	2507	WLS	Homo sapiens wntless homolog (Drosophila) (WLS), transcript variant 2, mRNA.
uc001dem.4	792	2801	1899	2233	2675	4442	6247	2859	2689	550	605	414	284	649	810	918	1139	DEPDC1	Homo sapiens DEP domain containing 1 (DEPDC1), transcript variant 1, mRNA.
uc001der.2	583	1401	1058	1175	1475	2495	3525	1700	1592	500	646	523	366	639	792	1080	1193	LRRC40	Homo sapiens leucine rich repeat containing 40 (LRRC40), mRNA.
uc001des.3	465	4285	3124	3206	3737	5950	8130	4043	3672	774	933	720	620	872	1019	1311	1918	SRSF11	Homo sapiens serine/arginine-rich splicing factor 11 (SRSF11), transcript variant 1, mRNA.
uc001dex.4	522	1047	784	800	1050	1662	2364	1106	1007	82	117	110	93	108	133	179	256	ANKRD13C	Homo sapiens ankyrin repeat domain 13C (ANKRD13C), mRNA.
uc001dfd.3	386	165	155	133	171	273	385	189	170	92	108	104	62	122	141	197	232	CTH	Homo sapiens cystathionase (cystathionine gamma-lyase) (CTH), transcript variant 1, mRNA.
uc001dft.3	311	1628	1132	1161	1680	2296	2901	1523	1747	625	742	607	509	784	876	1152	1592	ZRANB2	Homo sapiens zinc finger, RAN-binding domain containing 2 (ZRANB2), transcript variant 1, mRNA.
uc001dfy.4	605	54	21	46	43	77	96	38	35	1	0	1	1	3	0	5	5	LRRIQ3	Homo sapiens leucine-rich repeats and IQ motif containing 3 (LRRIQ3), mRNA.
uc001dge.2	917	101	58	79	99	136	168	94	75	28	26	28	23	46	36	47	62	FPGT-TNNI3K	Homo sapiens FPGT-TNNI3K readthrough (FPGT-TNNI3K), transcript variant 1, mRNA.
uc001dgj.3	310	300	233	266	331	518	746	309	280	306	362	324	188	349	368	514	638	CRYZ	Homo sapiens crystallin, zeta (quinone reductase) (CRYZ), transcript variant 2, mRNA.
uc001dgn.3	240	642	418	444	648	983	1322	605	628	125	157	123	84	181	184	233	306	TYW3	Homo sapiens tRNA-yW synthesizing protein 3 homolog (S. cerevisiae) (TYW3), transcript variant 1, mRNA.
uc001dgu.3	700	496	352	403	521	760	1135	545	457	38	42	42	39	75	76	85	96	SLC44A5	Homo sapiens solute carrier family 44, member 5 (SLC44A5), transcript variant 1, mRNA.
uc009wbp.3	406	1410	945	1158	1477	2409	3141	1559	1560	658	811	633	460	969	984	1298	1530	ACADM	Homo sapiens acyl-CoA dehydrogenase, C-4 to C-12 straight chain (ACADM), nuclear gene encoding mitochondrial protein, transcript variant 3, mRNA.
uc001dgy.2	312	3050	2213	2494	3210	5206	7343	3504	3180	485	616	397	297	668	731	841	1226	RABGGTB	Homo sapiens Rab geranylgeranyltransferase, beta subunit (RABGGTB), transcript variant 1, mRNA.
uc001dhd.2	917	46	40	37	52	76	125	50	44	0	0	1	1	1	0	0	0	MSH4	Homo sapiens mutS homolog 4 (E. coli) (MSH4), mRNA.
uc001dhh.2	286	69	49	65	66	104	155	61	67	17	31	24	12	43	37	35	47	ST6GALNAC3	Homo sapiens ST6 (alpha-N-acetyl-neuraminyl-2,3-beta-galactosyl-1, 3)-N-acetylgalactosaminide alpha-2,6-sialyltransferase 3 (ST6GALNAC3), transcript variant 1, mRNA.
uc001dhk.3	376	1292	903	1110	1359	2257	3249	1303	1214	361	446	360	227	482	540	716	877	PIGK	Homo sapiens phosphatidylinositol glycan anchor biosynthesis, class K (PIGK), mRNA.
uc001dhq.3	884	3106	2382	2334	2976	4688	6859	3223	2895	136	164	104	70	162	176	254	322	ZZZ3	Homo sapiens zinc finger, ZZ-type containing 3 (ZZZ3), mRNA.
uc001dht.4	923	2850	1979	2310	2876	4604	6441	2991	2658	803	905	699	603	1017	1217	1445	1861	USP33	Homo sapiens ubiquitin specific peptidase 33 (USP33), transcript variant 1, mRNA.
uc010ork.3	614	477	335	361	446	669	1000	575	493	240	283	197	128	300	308	405	468	FAM73A	Homo sapiens family with sequence similarity 73, member A (FAM73A), transcript variant 2, mRNA.
uc001dic.4	656	58	48	38	51	79	102	45	59	33	56	52	30	76	86	85	99	NEXN	Homo sapiens nexilin (F actin binding protein) (NEXN), transcript variant 1, mRNA.
uc001dii.3	625	4949	3266	3787	4737	7378	9918	4587	3919	1500	1914	1416	1092	1638	2084	2272	3592	FUBP1	Homo sapiens far upstream element (FUSE) binding protein 1 (FUBP1), mRNA.
uc001dij.3	318	151	123	106	167	245	338	178	145	38	39	38	27	37	60	79	96	DNAJB4	Homo sapiens DnaJ (Hsp40) homolog, subfamily B, member 4 (DNAJB4), mRNA.
uc001diu.3	1384	2157	1618	1554	2111	3260	4767	2197	1915	291	401	325	191	437	495	546	723	LPHN2	Homo sapiens latrophilin 2 (LPHN2), mRNA.
uc001djc.3	868	198	156	150	180	288	433	215	192	66	90	61	54	103	110	149	171	TTLL7	Homo sapiens tubulin tyrosine ligase-like family, member 7 (TTLL7), mRNA.
uc001djl.3	379	282	238	224	251	412	593	312	282	93	120	91	63	138	133	179	215	PRKACB	Homo sapiens protein kinase, cAMP-dependent, catalytic, beta (PRKACB), transcript variant 1, mRNA.
uc001djv.4	330	1528	995	1156	1485	2408	3433	1355	1388	747	976	629	531	834	998	1239	1725	RPF1	Homo sapiens ribosome production factor 1 homolog (S. cerevisiae) (RPF1), mRNA.
uc001djw.4	49	152	106	140	161	282	427	110	74	532	735	501	409	586	773	1074	1299	GNG5	Homo sapiens guanine nucleotide binding protein (G protein), gamma 5 (GNG5), mRNA.
uc001dka.2	366	79	64	58	89	154	225	92	108	65	81	58	35	105	117	159	176	CTBS	Homo sapiens chitobiase, di-N-acetyl- (CTBS), mRNA.
uc001dkj.3	595	935	726	728	888	1511	2058	1000	988	409	516	319	244	511	622	788	920	SSX2IP	Homo sapiens synovial sarcoma, X breakpoint 2 interacting protein (SSX2IP), transcript variant 2, mRNA.
uc009wcj.1	334	166	127	133	151	264	313	144	113	25	28	28	20	33	38	64	69	LPAR3	Homo sapiens lysophosphatidic acid receptor 3 (LPAR3), mRNA.
uc001dkm.3	547	238	210	183	243	353	552	275	217	120	144	111	73	166	182	225	285	MCOLN2	Homo sapiens mucolipin 2 (MCOLN2), mRNA.
uc001dkp.3	534	176	188	148	196	260	476	239	238	113	194	84	96	158	160	222	305	MCOLN3	Homo sapiens mucolipin 3 (MCOLN3), transcript variant 1, mRNA.
uc001dkt.3	872	41	34	33	36	46	89	45	27	58	79	67	51	67	87	100	143	WDR63	Homo sapiens WD repeat domain 63 (WDR63), mRNA.
uc009wcm.3	1175	544	487	401	521	849	1211	619	607	98	115	119	100	163	181	193	230	SYDE2	Homo sapiens synapse defective 1, Rho GTPase, homolog 2 (C. elegans) (SYDE2), mRNA.
uc001dkv.3	163	332	278	254	340	531	769	410	417	132	213	129	104	166	183	243	420	C1orf52	Homo sapiens chromosome 1 open reading frame 52 (C1orf52), transcript variant 1, mRNA.
uc021opd.1	214	154	122	153	159	229	409	173	188	175	189	165	147	163	236	258	398	BCL10	Homo sapiens B-cell CLL/lymphoma 10 (BCL10), mRNA.
uc001dlb.3	266	162	111	101	159	184	331	188	176	403	503	319	225	505	557	795	967	DDAH1	Homo sapiens dimethylarginine dimethylaminohydrolase 1 (DDAH1), transcript variant 1, mRNA.
uc001dle.3	362	48	76	41	42	71	143	37	39	207	254	136	79	244	348	315	398	CYR61	Homo sapiens cysteine-rich, angiogenic inducer, 61 (CYR61), mRNA.
uc001dlh.3	451	611	348	395	536	788	928	543	528	351	443	321	252	360	503	580	869	ZNHIT6	Homo sapiens zinc finger, HIT-type containing 6 (ZNHIT6), transcript variant 1, mRNA.
uc001dlj.3	1695	50	32	28	33	52	75	41	42	3	9	4	3	9	7	9	12	COL24A1	Homo sapiens collagen, type XXIV, alpha 1 (COL24A1), mRNA.
uc001dll.2	617	490	398	386	549	765	1177	607	639	113	124	82	81	117	156	204	231	ODF2L	Homo sapiens outer dense fiber of sperm tails 2-like (ODF2L), transcript variant 2, mRNA.
uc001dly.3	375	620	486	432	544	916	1291	668	509	587	692	467	338	681	849	914	1255	SH3GLB1	Homo sapiens SH3-domain GRB2-like endophilin B1 (SH3GLB1), transcript variant 2, mRNA.
uc021opi.1	105	471	285	362	460	763	1001	494	467	366	451	487	306	524	574	681	1055	2015-09-15	Homo sapiens 15 kDa selenoprotein (SEP15), transcript variant 2, mRNA.
uc010osk.2	337	433	374	349	463	730	1065	499	492	134	207	155	90	248	257	232	396	HS2ST1	Homo sapiens heparan sulfate 2-O-sulfotransferase 1 (HS2ST1), transcript variant 1, mRNA.
uc001dmi.3	146	142	80	110	116	233	320	141	137	207	321	184	141	303	316	390	503	LMO4	Homo sapiens LIM domain only 4 (LMO4), mRNA.
uc001dmn.3	965	2134	1922	1667	2114	3366	4962	2720	2535	790	914	667	507	951	1072	1347	1695	PKN2	Homo sapiens protein kinase N2 (PKN2), mRNA.
uc001dmo.4	297	711	511	620	752	1225	1800	700	715	417	577	487	366	533	612	748	1099	GTF2B	Homo sapiens general transcription factor IIB (GTF2B), mRNA.
uc001dmp.2	435	802	619	599	827	1269	1873	827	769	417	520	351	280	577	675	815	925	CCBL2	Homo sapiens cysteine conjugate-beta lyase 2 (CCBL2), transcript variant 1, mRNA.
uc001dms.3	371	1362	1018	1074	1346	2070	3096	1645	1679	1290	1647	1214	864	1389	1796	1956	3213	RBMXL1	Homo sapiens RNA binding motif protein, X-linked-like 1 (RBMXL1), transcript variant 2, mRNA.
uc001dni.3	784	429	377	326	445	637	886	484	407	59	77	87	54	93	102	121	209	LRRC8B	Homo sapiens leucine rich repeat containing 8 family, member B (LRRC8B), transcript variant 2, mRNA.
uc001dnl.4	784	305	247	202	301	451	678	347	337	160	203	141	106	209	215	313	348	LRRC8C	Homo sapiens leucine rich repeat containing 8 family, member C (LRRC8C), mRNA.
uc001dnn.3	839	448	360	378	469	696	1071	462	425	99	141	125	94	151	157	218	239	LRRC8D	Homo sapiens leucine rich repeat containing 8 family, member D (LRRC8D), transcript variant 2, mRNA.
uc001dnq.2	563	630	644	469	580	972	1284	827	821	630	884	622	449	814	939	1154	1562	ZNF326	Homo sapiens zinc finger protein 326 (ZNF326), transcript variant 1, mRNA.
uc001dnw.3	1308	4200	3013	3145	3888	6225	8702	3979	3506	466	539	469	405	529	686	728	994	ZNF644	Homo sapiens zinc finger protein 644 (ZNF644), transcript variant 1, mRNA.
uc001doa.4	1416	187	147	113	160	260	407	207	193	7	7	10	8	13	20	15	21	HFM1	Homo sapiens HFM1, ATP-dependent DNA helicase homolog (S. cerevisiae) (HFM1), mRNA.
uc001dof.3	555	1827	1307	1466	1868	3039	4119	1933	1803	695	841	667	468	728	1003	1270	1594	CDC7	Homo sapiens cell division cycle 7 (CDC7), transcript variant 2, mRNA.
uc001doh.3	832	385	314	332	401	574	827	416	387	110	146	79	57	175	157	169	249	TGFBR3	Homo sapiens transforming growth factor, beta receptor III (TGFBR3), transcript variant 1, mRNA.
uc001don.2	343	47	36	36	46	75	109	49	44	32	64	49	19	58	68	76	105	EPHX4	Homo sapiens epoxide hydrolase 4 (EPHX4), mRNA.
uc001doo.3	359	30	35	17	35	55	83	38	42	25	18	13	12	19	28	39	38	BTBD8	Homo sapiens BTB (POZ) domain containing 8 (BTBD8), mRNA.
uc010otd.2	1335	81	67	85	106	129	193	91	102	48	77	50	36	67	79	108	113	KIAA1107	Homo sapiens KIAA1107 (KIAA1107), mRNA.
uc001dor.3	575	1063	818	801	1076	1806	2383	1182	1104	380	436	330	247	468	564	598	776	GLMN	Homo sapiens glomulin, FKBP associated protein (GLMN), mRNA.
uc001dot.2	593	1089	929	869	1014	1654	2567	1281	1205	271	329	273	220	385	416	527	644	RPAP2	Homo sapiens RNA polymerase II associated protein 2 (RPAP2), mRNA.
uc001dov.4	403	31	33	30	33	53	71	40	42	61	85	52	31	73	69	98	134	GFI1	Homo sapiens growth factor independent 1 transcription repressor (GFI1), transcript variant 3, mRNA.
uc001dox.3	791	851	750	636	821	1184	1866	991	880	136	184	131	103	166	213	236	332	EVI5	Homo sapiens ecotropic viral integration site 5 (EVI5), mRNA.
uc001doz.3	278	33760	21800	26921	33834	53819	75560	36154	33304	9707	12331	6151	4482	11825	13893	15496	22651	RPL5	Homo sapiens ribosomal protein L5 (RPL5), mRNA.
uc001dpg.3	409	115	96	110	140	232	288	166	152	80	101	96	67	134	111	161	192	FAM69A	Homo sapiens family with sequence similarity 69, member A (FAM69A), transcript variant 1, mRNA.
uc009wdj.3	574	1784	1215	1358	1696	2707	3975	1730	1632	293	337	233	186	349	370	496	631	MTF2	Homo sapiens metal response element binding transcription factor 2 (MTF2), transcript variant 1, mRNA.
uc001dpn.3	210	812	655	655	810	1301	1818	869	903	232	293	223	127	344	359	428	555	TMED5	Homo sapiens transmembrane emp24 protein transport domain containing 5 (TMED5), transcript variant 1, mRNA.
uc021opx.1	1280	1473	1204	926	1418	2099	2875	1602	1575	160	155	117	102	143	185	191	299	CCDC18	Homo sapiens coiled-coil domain containing 18 (CCDC18), mRNA.
uc001dpu.3	157	779	554	585	787	1234	1721	780	746	250	352	214	136	317	347	496	626	DR1	Homo sapiens down-regulator of transcription 1, TBP-binding (negative cofactor 2) (DR1), mRNA.
uc010otk.2	586	377	258	301	368	590	755	386	366	160	204	151	106	170	247	294	418	FNBP1L	Homo sapiens formin binding protein 1-like (FNBP1L), transcript variant 3, mRNA.
uc001dpz.4	806	70	54	53	77	112	210	95	67	25	37	25	21	54	30	43	60	BCAR3	Homo sapiens breast cancer anti-estrogen resistance 3 (BCAR3), transcript variant 3, mRNA.
uc001dqf.3	737	3470	2624	2877	3339	5763	7649	3651	3398	463	553	664	539	523	713	838	924	DNTTIP2	Homo sapiens deoxynucleotidyltransferase, terminal, interacting protein 2 (DNTTIP2), mRNA.
uc001dqg.1	255	458	396	358	452	697	1010	507	460	341	397	345	270	380	445	533	803	GCLM	Homo sapiens glutamate-cysteine ligase, modifier subunit (GCLM), mRNA.
uc001dqj.4	1242	413	360	303	422	622	969	453	360	89	110	76	77	109	141	215	242	ARHGAP29	Homo sapiens Rho GTPase activating protein 29 (ARHGAP29), mRNA.
uc001dqn.4	640	2091	1473	1710	2133	3356	4896	2335	2154	872	1102	856	586	1142	1299	1486	2097	ABCD3	Homo sapiens ATP-binding cassette, sub-family D (ALD), member 3 (ABCD3), transcript variant 1, mRNA.
uc001dqz.4	310	1826	1348	1485	1859	3120	4453	2018	1743	1451	1874	1140	871	1641	2038	2660	3324	CNN3	Homo sapiens calponin 3, acidic (CNN3), mRNA.
uc001dra.2	197	216	148	185	206	352	505	250	257	45	71	58	45	74	83	110	119	ALG14	Homo sapiens ALG14, UDP-N-acetylglucosaminyltransferase subunit (ALG14), mRNA.
uc001drb.3	244	130	77	91	124	183	285	122	103	78	77	53	35	98	103	110	178	TMEM56	Homo sapiens transmembrane protein 56 (TMEM56), transcript variant 2, mRNA.
uc009wdu.3	248	192	169	141	205	324	463	268	228	55	77	44	45	92	103	92	148	RWDD3	Homo sapiens RWD domain containing 3 (RWDD3), transcript variant 1, mRNA.
uc001drq.3	512	625	459	487	629	928	1432	698	612	262	344	301	229	373	430	603	581	PTBP2	Homo sapiens polypyrimidine tract binding protein 2 (PTBP2), mRNA.
uc010ouc.2	432	444	321	385	487	810	1114	534	486	111	124	100	67	135	158	192	250	SNX7	Homo sapiens sorting nexin 7 (SNX7), transcript variant 1, mRNA.
uc001dsh.1	607	275	201	238	263	451	629	287	220	69	80	69	27	105	134	146	134	FRRS1	Homo sapiens ferric-chelate reductase 1 (FRRS1), mRNA.
uc001dsi.1	1513	2174	1769	1606	2113	3130	4788	2464	2058	605	787	644	447	838	963	1157	1508	AGL	Homo sapiens amylo-alpha-1, 6-glucosidase, 4-alpha-glucanotransferase (AGL), transcript variant 1, mRNA.
uc001dsr.2	348	362	296	297	352	593	783	460	405	147	160	123	85	170	170	230	297	SLC35A3	Homo sapiens solute carrier family 35 (UDP-N-acetylglucosamine (UDP-GlcNAc) transporter), member A3 (SLC35A3), transcript variant 3, mRNA.
uc001dst.3	471	979	626	789	989	1535	2087	865	771	171	222	136	92	223	256	260	369	HIAT1	Homo sapiens hippocampus abundant transcript 1 (HIAT1), mRNA.
uc001dsu.3	638	977	784	706	968	1366	2040	1163	922	338	413	296	227	438	525	647	770	SASS6	Homo sapiens spindle assembly 6 homolog (C. elegans) (SASS6), mRNA.
uc001dsv.3	462	414	294	301	398	629	887	465	513	191	240	163	145	202	278	329	444	TRMT13	Homo sapiens tRNA methyltransferase 13 homolog (S. cerevisiae) (TRMT13), mRNA.
uc001dsx.2	316	50	39	24	45	87	121	59	52	0	0	0	0	0	0	0	0	LRRC39	Homo sapiens leucine rich repeat containing 39 (LRRC39), transcript variant 4, mRNA.
uc001dta.3	463	328	302	261	335	495	749	477	387	202	241	201	176	245	255	395	528	DBT	Homo sapiens dihydrolipoamide branched chain transacylase E2 (DBT), nuclear gene encoding mitochondrial protein, mRNA.
uc001dtd.3	360	776	618	625	846	1239	1638	829	787	410	481	390	287	510	557	715	889	RTCA	Homo sapiens RNA 3'-terminal phosphate cyclase (RTCA), transcript variant 1, mRNA.
uc001dtf.2	604	91	60	44	97	106	199	92	56	82	102	72	68	84	98	153	180	CDC14A	Homo sapiens cell division cycle 14A (CDC14A), transcript variant 2, mRNA.
uc001dtk.2	311	216	188	170	220	325	508	257	188	70	98	102	70	120	158	182	179	EXTL2	Homo sapiens exostosin-like glycosyltransferase 2 (EXTL2), transcript variant 1, mRNA.
uc001dto.2	357	560	365	398	503	816	1158	539	441	337	415	260	200	414	456	538	796	SLC30A7	Homo sapiens solute carrier family 30 (zinc transporter), member 7 (SLC30A7), transcript variant 1, mRNA.
uc001dtt.2	266	633	400	505	653	1029	1357	678	641	249	316	188	135	306	345	471	624	DPH5	Homo sapiens diphthamide biosynthesis 5 (DPH5), transcript variant 1, mRNA.
uc010oun.2	498	322	260	215	315	505	710	385	365	47	66	59	35	65	82	90	106	RNPC3	Homo sapiens RNA-binding region (RNP1, RRM) containing 3 (RNPC3), mRNA.
uc001duq.3	492	30	30	27	17	65	70	36	27	0	0	0	0	0	0	1	0	AMY2B	Homo sapiens amylase, alpha 2B (pancreatic) (AMY2B), mRNA.
uc010ous.2	356	273	165	208	247	394	470	243	245	73	131	121	79	121	127	169	281	PRMT6	Homo sapiens protein arginine methyltransferase 6 (PRMT6), mRNA.
uc001dvk.1	828	79	57	71	53	118	181	80	77	36	41	25	30	45	39	69	72	VAV3	Homo sapiens vav 3 guanine nucleotide exchange factor (VAV3), transcript variant 1, mRNA.
uc001dvn.5	458	751	494	613	794	1300	1765	837	796	284	342	218	161	390	432	499	705	SLC25A24	Homo sapiens solute carrier family 25 (mitochondrial carrier; phosphate carrier), member 24 (SLC25A24), nuclear gene encoding mitochondrial protein, transcript variant 1, mRNA.
uc010ouy.2	341	229	160	186	243	338	481	270	257	57	77	50	44	107	88	133	148	FAM102B	Homo sapiens family with sequence similarity 102, member B (FAM102B), mRNA.
uc001dvv.4	527	1398	912	1013	1222	1735	1936	1084	1133	338	502	395	300	402	530	643	1015	PRPF38B	Homo sapiens PRP38 pre-mRNA processing factor 38 (yeast) domain containing B (PRPF38B), transcript variant 1, mRNA.
uc001dvy.3	573	1044	740	788	1066	1723	2380	1061	1108	457	565	411	307	573	687	778	1051	STXBP3	Homo sapiens syntaxin binding protein 3 (STXBP3), mRNA.
uc010ovc.2	665	671	490	539	677	1034	1486	757	757	127	175	135	89	190	206	238	315	GPSM2	Homo sapiens G-protein signaling modulator 2 (GPSM2), mRNA.
uc001dwf.2	532	1018	803	792	1014	1612	2242	1210	1138	292	397	268	184	447	488	515	767	CLCC1	Homo sapiens chloride channel CLIC-like 1 (CLCC1), transcript variant 1, mRNA.
uc001dwl.3	908	496	415	374	477	741	1051	396	372	135	152	115	64	184	194	238	325	WDR47	Homo sapiens WD repeat domain 47 (WDR47), transcript variant 1, mRNA.
uc001dwm.1	105	182	91	100	147	260	309	182	213	112	134	96	77	145	174	211	285	TAF13	Homo sapiens TAF13 RNA polymerase II, TATA box binding protein (TBP)-associated factor, 18kDa (TAF13), mRNA.
uc001dwn.3	55	48	34	38	47	81	98	63	59	27	56	59	28	49	44	68	92	TMEM167B	Homo sapiens transmembrane protein 167B (TMEM167B), mRNA.
uc001dwu.2	495	3364	2365	2795	3310	5411	7287	3206	3240	1007	1412	984	642	1485	1459	1977	2785	SARS	Homo sapiens seryl-tRNA synthetase (SARS), transcript variant 1, mRNA.
uc001dxa.4	2904	347	487	207	280	397	900	550	396	149	236	188	109	340	289	326	414	CELSR2	Homo sapiens cadherin, EGF LAG seven-pass G-type receptor 2 (CELSR2), mRNA.
uc001dxd.3	314	217	157	173	210	336	470	255	272	107	143	112	57	122	148	200	330	PSRC1	Homo sapiens proline/serine-rich coiled-coil 1 (PSRC1), transcript variant 1, mRNA.
uc001dxm.2	812	903	760	644	855	1271	1994	967	881	409	658	384	234	670	670	760	1038	SORT1	Homo sapiens sortilin 1 (SORT1), transcript variant 1, mRNA.
uc001dxn.3	222	2598	1725	2237	2739	4388	6067	2471	2294	1213	1706	1234	853	1612	1815	2184	3075	PSMA5	Homo sapiens proteasome (prosome, macropain) subunit, alpha type, 5 (PSMA5), transcript variant 1, mRNA.
uc001dxr.3	703	168	150	143	149	251	346	156	137	24	32	35	27	35	55	40	75	ATXN7L2	Homo sapiens ataxin 7-like 2 (ATXN7L2), mRNA.
uc001dxx.4	474	48	33	52	37	62	88	52	37	5	7	11	6	17	8	18	17	AMIGO1	Homo sapiens adhesion molecule with Ig-like domain 1 (AMIGO1), mRNA.
uc001dxz.3	335	1670	1143	1427	1667	2727	3755	1611	1586	1030	1250	950	672	1301	1458	1783	2500	GNAI3	Homo sapiens guanine nucleotide binding protein (G protein), alpha inhibiting activity polypeptide 3 (GNAI3), mRNA.
uc009wfh.2	860	587	438	430	573	784	1195	598	527	176	255	201	139	247	277	376	507	AMPD2	Homo sapiens adenosine monophosphate deaminase 2 (AMPD2), transcript variant 4, mRNA.
uc001dyf.3	199	48	23	29	20	40	73	42	38	12	11	8	4	7	13	14	23	GSTM4	Homo sapiens glutathione S-transferase mu 4 (GSTM4), transcript variant 1, mRNA.
uc001dyk.3	199	34	22	19	21	40	63	41	30	12	16	9	6	5	15	12	21	GSTM1	Homo sapiens glutathione S-transferase mu 1 (GSTM1), transcript variant 1, mRNA.
uc001dyo.2	206	562	344	438	528	903	1283	587	580	313	378	274	201	382	403	560	779	GSTM3	Homo sapiens glutathione S-transferase mu 3 (brain) (GSTM3), transcript variant 1, mRNA.
uc001dyx.3	511	1184	1026	894	1081	1647	2363	1240	1070	612	792	567	417	826	876	1147	1427	AHCYL1	Homo sapiens adenosylhomocysteinase-like 1 (AHCYL1), transcript variant 1, mRNA.
uc001dza.2	818	888	780	680	848	1378	2020	964	856	272	364	295	217	356	360	532	712	STRIP1	Homo sapiens striatin interacting protein 1 (STRIP1), transcript variant 1, mRNA.
uc001dzh.3	616	37	53	28	58	84	131	69	66	23	28	20	17	46	49	45	62	KCNC4	Homo sapiens potassium voltage-gated channel, Shaw-related subfamily, member 4 (KCNC4), transcript variant 1, mRNA.
uc001dzl.1	958	2481	2015	1736	2289	3515	4972	2688	2448	310	428	360	245	490	513	563	824	RBM15	Homo sapiens RNA binding motif protein 15 (RBM15), transcript variant 1, mRNA.
uc001dzr.3	154	273	195	200	325	421	590	287	325	520	724	555	381	622	661	935	1302	LAMTOR5	Homo sapiens late endosomal/lysosomal adaptor, MAPK and MTOR activator 5 (LAMTOR5), mRNA.
uc001eaa.3	750	290	225	268	311	463	663	304	263	163	203	194	140	213	231	299	395	LRIF1	Homo sapiens ligand dependent nuclear receptor interacting factor 1 (LRIF1), transcript variant 1, mRNA.
uc001ead.4	247	298	187	251	301	430	706	247	189	111	128	91	58	169	138	203	222	DRAM2	Homo sapiens DNA-damage regulated autophagy modulator 2 (DRAM2), mRNA.
uc001eah.1	397	698	439	573	683	1139	1527	615	482	337	377	283	214	350	447	557	790	CEPT1	Homo sapiens choline/ethanolamine phosphotransferase 1 (CEPT1), transcript variant 2, mRNA.
uc001eba.3	659	97	74	61	70	93	209	92	101	1	0	0	2	0	0	2	2	OVGP1	Homo sapiens oviductal glycoprotein 1, 120kDa (OVGP1), mRNA.
uc001ebb.3	323	1821	1331	1544	1858	3051	4058	1788	1676	985	1289	891	658	1287	1388	1580	2709	WDR77	Homo sapiens WD repeat domain 77 (WDR77), mRNA.
uc001ebc.3	237	4561	3024	3730	4598	7759	11053	4725	4209	2207	2751	1956	1438	2767	3008	3837	5441	ATP5F1	Homo sapiens ATP synthase, H+ transporting, mitochondrial Fo complex, subunit B1 (ATP5F1), nuclear gene encoding mitochondrial protein, mRNA.
uc001ebl.3	165	312	306	204	295	440	651	401	363	353	477	302	217	509	622	738	809	RAP1A	Homo sapiens RAP1A, member of RAS oncogene family (RAP1A), transcript variant 2, mRNA.
uc001ebs.3	805	1833	1258	1382	1807	2721	3980	1677	1559	583	745	628	475	636	926	972	1466	DDX20	Homo sapiens DEAD (Asp-Glu-Ala-Asp) box polypeptide 20 (DDX20), mRNA.
uc001ebx.3	620	216	222	170	211	314	441	277	258	103	135	111	82	134	131	201	304	CTTNBP2NL	Homo sapiens CTTNBP2 N-terminal like (CTTNBP2NL), mRNA.
uc001ecd.3	556	292	239	217	264	398	710	271	254	144	143	89	92	160	211	202	294	ST7L	Homo sapiens suppression of tumorigenicity 7 like (ST7L), transcript variant 1, mRNA.
uc001ecj.1	267	2308	1574	1742	2359	3556	5076	2146	1956	1150	1545	1037	849	1444	1754	2183	2810	CAPZA1	Homo sapiens capping protein (actin filament) muscle Z-line, alpha 1 (CAPZA1), mRNA.
uc001eck.3	984	684	616	500	667	941	1446	856	679	404	549	450	309	619	638	721	1110	MOV10	Homo sapiens Mov10, Moloney leukemia virus 10, homolog (mouse) (MOV10), transcript variant 2, mRNA.
uc001ecp.1	174	159	127	131	165	286	450	206	166	409	573	327	312	543	586	799	1090	RHOC	Homo sapiens ras homolog family member C (RHOC), transcript variant 3, mRNA.
uc001ecy.3	481	4729	3138	3777	4711	7497	10408	4551	4187	2032	2578	2072	1282	2781	2958	3336	4882	SLC16A1	Homo sapiens solute carrier family 16, member 1 (monocarboxylic acid transporter 1) (SLC16A1), transcript variant 1, mRNA.
uc001edf.1	1046	754	701	518	728	1023	1670	969	842	97	125	138	84	169	138	196	281	LRIG2	Homo sapiens leucine-rich repeats and immunoglobulin-like domains 2 (LRIG2), mRNA.
uc001edk.3	1462	1272	1152	884	1132	1862	2835	1423	1242	121	117	123	83	146	167	213	275	MAGI3	Homo sapiens membrane associated guanylate kinase, WW and PDZ domain containing 3 (MAGI3), transcript variant 1, mRNA.
uc009wgp.1	743	539	401	430	501	812	1190	567	578	41	44	41	29	52	71	81	122	PHTF1	Homo sapiens putative homeodomain transcription factor 1 (PHTF1), mRNA.
uc001edq.3	783	449	404	305	433	651	1012	592	506	147	177	186	125	151	179	245	351	RSBN1	Homo sapiens round spermatid basic protein 1 (RSBN1), mRNA.
uc001eeb.3	720	447	351	363	416	673	1034	522	512	120	181	151	99	170	157	237	336	AP4B1	Homo sapiens adaptor-related protein complex 4, beta 1 subunit (AP4B1), transcript variant 2, mRNA.
uc001eeg.3	513	296	235	192	263	418	567	296	279	102	95	96	54	105	126	177	241	DCLRE1B	Homo sapiens DNA cross-link repair 1B (DCLRE1B), mRNA.
uc001eem.3	1191	966	869	734	924	1420	2049	1086	850	329	478	265	185	409	489	584	852	HIPK1	Homo sapiens homeodomain interacting protein kinase 1 (HIPK1), transcript variant 1, mRNA.
uc001eew.3	1108	1824	1493	1318	1640	2482	3930	1888	1716	439	597	482	347	632	669	824	1096	TRIM33	Homo sapiens tripartite motif containing 33 (TRIM33), transcript variant a, mRNA.
uc001efa.3	206	1292	843	938	1342	2067	2898	1319	1321	703	910	649	457	910	1022	1267	1635	BCAS2	Homo sapiens breast carcinoma amplified sequence 2 (BCAS2), mRNA.
uc001efd.1	909	313	262	222	319	503	736	359	304	50	76	56	28	66	70	87	110	DENND2C	Homo sapiens DENN/MADD domain containing 2C (DENND2C), transcript variant 1, mRNA.
uc009wgu.3	170	709	520	574	733	1116	1589	725	572	316	394	297	243	357	430	575	706	NRAS	Homo sapiens neuroblastoma RAS viral (v-ras) oncogene homolog (NRAS), mRNA.
uc001efi.3	825	20705	15291	16493	20993	33192	45825	21780	21076	3308	4558	1857	1449	4499	5029	5745	7610	CSDE1	Homo sapiens cold shock domain containing E1, RNA-binding (CSDE1), transcript variant 4, mRNA.
uc001efp.4	192	540	413	466	543	868	1316	601	588	166	195	137	107	257	239	313	399	SIKE1	Homo sapiens suppressor of IKBKE 1 (SIKE1), transcript variant 1, mRNA.
uc001efv.1	505	268	208	180	293	410	527	266	230	143	202	131	79	140	189	227	374	VANGL1	Homo sapiens VANGL planar cell polarity protein 1 (VANGL1), transcript variant 1, mRNA.
uc001egb.4	528	49	46	37	41	74	84	59	53	3	4	6	3	9	10	11	24	SLC22A15	Homo sapiens solute carrier family 22, member 15 (SLC22A15), mRNA.
uc001ege.3	1004	9234	8294	6272	9457	12229	18779	9572	9000	5276	6778	3954	2552	8150	7948	9068	13482	ATP1A1	Homo sapiens ATPase, Na+/K+ transporting, alpha 1 polypeptide (ATP1A1), transcript variant 1, mRNA.
uc001egm.3	231	92	64	61	100	124	201	83	51	68	89	55	49	96	123	126	182	CD58	Homo sapiens CD58 molecule (CD58), transcript variant 1, mRNA.
uc031pnr.1	1195	238	225	187	278	365	566	296	256	95	159	79	71	194	180	220	245	IGSF3	Homo sapiens immunoglobulin superfamily, member 3 (IGSF3), transcript variant 1, mRNA.
uc001egv.1	860	692	574	502	659	928	1427	796	797	371	510	435	289	624	608	622	990	PTGFRN	Homo sapiens prostaglandin F2 receptor inhibitor (PTGFRN), mRNA.
uc010oxb.2	1002	59	58	42	51	68	126	73	79	0	1	1	1	2	2	0	2	CD101	Homo sapiens CD101 molecule (CD101), transcript variant 2, mRNA.
uc001egy.3	1143	2890	2339	2141	2497	3964	6001	3072	2911	582	769	671	465	830	847	1033	1458	TTF2	Homo sapiens transcription termination factor, RNA polymerase II (TTF2), mRNA.
uc001egz.2	561	91	80	89	118	163	219	129	120	19	21	19	10	29	27	42	63	TRIM45	Homo sapiens tripartite motif containing 45 (TRIM45), transcript variant 1, mRNA.
uc001ehd.1	622	1626	1081	1285	1573	2442	3276	1587	1498	130	214	108	79	208	191	228	352	MAN1A2	Homo sapiens mannosidase, alpha, class 1A, member 2 (MAN1A2), mRNA.
uc001ehe.3	372	49	45	34	41	78	105	38	34	87	130	92	73	116	125	154	238	FAM46C	Homo sapiens family with sequence similarity 46, member C (FAM46C), mRNA.
uc001ehf.3	478	526	480	439	579	830	1305	591	496	161	184	130	100	213	244	324	425	GDAP2	Homo sapiens ganglioside induced differentiation associated protein 2 (GDAP2), transcript variant 1, mRNA.
uc010oxe.1	924	4135	2972	3456	4050	6397	9151	4301	4093	1108	1326	1063	816	1393	1578	1926	2732	WDR3	Homo sapiens WD repeat domain 3 (WDR3), mRNA.
uc001ehn.3	341	459	356	391	499	756	1158	482	439	125	186	140	106	158	207	249	351	WARS2	Homo sapiens tryptophanyl tRNA synthetase 2, mitochondrial (WARS2), nuclear gene encoding mitochondrial protein, transcript variant 1, mRNA.
uc001ehy.1	526	98	62	51	54	124	170	84	93	37	52	38	22	32	36	81	124	ZNF697	Homo sapiens zinc finger protein 697 (ZNF697), mRNA.
uc001ehz.3	514	3904	3415	3080	3908	5845	7693	4266	4163	1699	2434	1730	1177	2588	2506	3365	4843	PHGDH	Homo sapiens phosphoglycerate dehydrogenase (PHGDH), mRNA.
uc010oxk.3	402	65	91	54	76	114	129	121	115	5	7	13	6	21	10	12	17	NBPF7	Homo sapiens neuroblastoma breakpoint family, member 7 (NBPF7), mRNA.
uc001eik.3	2452	3700	3620	2814	3469	5062	8681	4871	4202	786	1118	948	514	1210	1393	1316	2076	NOTCH2	Homo sapiens notch 2 (NOTCH2), transcript variant 1, mRNA.
uc009whp.3	130	300	238	243	315	468	632	303	231	129	150	145	109	151	174	231	300	FAM72B	Homo sapiens family with sequence similarity 72, member B (FAM72B), mRNA.
uc031pnu.1	286	524	480	367	501	765	1114	577	517	174	259	196	101	247	277	340	485	SRGAP2D	Homo sapiens SLIT-ROBO Rho GTPase activating protein 2D (SRGAP2D), mRNA.
uc001ejc.4	109	37	44	28	34	55	108	55	56	0	0	1	0	2	1	2	1	BC071797	Homo sapiens, clone IMAGE:4720764, mRNA.
uc001ejt.3	145	1733	1027	1456	1769	2793	4048	1342	888	3059	3617	2533	1817	3736	4134	5034	6486	PPIAL4G	Homo sapiens peptidylprolyl isomerase A (cyclophilin A)-like 4G (PPIAL4G), mRNA.
uc002qvn.1	130	296	211	233	305	453	596	287	209	139	173	156	122	176	186	265	329	FAM72D	Homo sapiens family with sequence similarity 72, member D (FAM72D), mRNA.
uc010oxm.1	152	246	207	160	235	335	529	240	200	81	106	90	51	108	145	133	229	SRGAP2B	Homo sapiens SLIT-ROBO Rho GTPase activating protein 2B (SRGAP2B), mRNA.
uc001ekw.3	145	722	435	606	749	1187	1743	612	340	2494	2921	1865	1455	2868	3461	4195	5288	PPIAL4B	Homo sapiens peptidylprolyl isomerase A (cyclophilin A)-like 4B (PPIAL4B), mRNA.
uc021ouh.1	2343	1052	1052	808	1037	1535	2509	1398	1239	294	398	262	197	413	466	600	760	PDE4DIP	Homo sapiens phosphodiesterase 4D interacting protein (PDE4DIP), transcript variant 9, mRNA.
uc001emn.4	217	416	370	306	359	554	925	553	465	69	94	85	48	122	113	128	203	NOTCH2NL	Homo sapiens notch 2 N-terminal like (NOTCH2NL), mRNA.
uc001enn.4	372	103	78	89	87	159	228	130	105	33	52	44	36	52	47	74	93	TXNIP	Homo sapiens thioredoxin interacting protein (TXNIP), mRNA.
uc001enp.1	199	131	73	129	143	234	239	140	120	31	43	22	18	51	37	55	66	POLR3GL	Homo sapiens polymerase (RNA) III (DNA directed) polypeptide G (32kD)-like (POLR3GL), mRNA.
uc001enr.3	318	231	210	150	238	311	455	272	260	152	199	167	111	210	193	259	410	LIX1L	Homo sapiens Lix1 homolog (mouse)-like (LIX1L), mRNA.
uc001ent.2	155	2783	2040	2052	2750	4440	6196	3206	3377	912	1355	942	647	1182	1259	1637	2401	RBM8A	Homo sapiens RNA binding motif protein 8A (RBM8A), mRNA.
uc001eny.2	240	154	113	94	116	182	307	152	123	81	128	88	75	130	138	182	251	PEX11B	Homo sapiens peroxisomal biogenesis factor 11 beta (PEX11B), transcript variant 1, mRNA.
uc001eoc.1	609	246	261	201	208	294	547	276	210	104	158	125	70	141	164	200	293	PIAS3	Homo sapiens protein inhibitor of activated STAT, 3 (PIAS3), mRNA.
uc001eoe.3	309	28	32	28	27	57	79	41	31	12	18	10	12	17	16	24	25	NUDT17	Homo sapiens nudix (nucleoside diphosphate linked moiety X)-type motif 17 (NUDT17), mRNA.
uc001eoh.3	515	973	660	729	881	1455	2091	915	818	392	472	350	293	424	526	614	973	POLR3C	Homo sapiens polymerase (RNA) III (DNA directed) polypeptide C (62kD) (POLR3C), mRNA.
uc001eoj.3	285	401	273	337	398	700	995	358	303	158	183	124	72	213	194	250	369	RNF115	Homo sapiens ring finger protein 115 (RNF115), mRNA.
uc001eot.2	436	1025	784	796	1048	1518	2339	1060	857	210	261	196	144	368	340	402	518	GPR89A	Homo sapiens G protein-coupled receptor 89A (GPR89A), transcript variant 1, mRNA.
uc001eou.4	301	722	597	577	754	1107	1696	800	668	134	166	120	89	239	225	250	320	GPR89C	Homo sapiens G protein-coupled receptor 89C (GPR89C), mRNA.
uc010ozg.2	846	2041	2036	1531	2085	2964	4507	2530	2232	61	69	97	48	150	90	139	135	NBPF24	Homo sapiens neuroblastoma breakpoint family, member 24 (NBPF24), transcript variant 1, mRNA.
uc021ott.2	4942	172	137	146	126	254	326	206	193	2	2	1	5	13	5	5	5	LOC100288142	Homo sapiens neuroblastoma breakpoint family member (LOC100288142), mRNA.
uc001epe.3	253	91	61	77	88	162	219	99	69	40	52	37	21	47	63	79	101	PRKAB2	Homo sapiens protein kinase, AMP-activated, beta 2 non-catalytic subunit (PRKAB2), mRNA.
uc001epm.5	878	2511	2036	2045	2494	3933	5650	2993	2737	353	428	332	227	544	549	601	831	CHD1L	Homo sapiens chromodomain helicase DNA binding protein 1-like (CHD1L), transcript variant 1, mRNA.
uc001epq.3	1407	230	289	148	182	241	469	320	253	70	123	91	61	132	126	151	177	BCL9	Homo sapiens B-cell CLL/lymphoma 9 (BCL9), mRNA.
uc001epr.2	409	280	263	227	279	458	634	335	297	69	91	78	73	96	95	116	154	ACP6	Homo sapiens acid phosphatase 6, lysophosphatidic (ACP6), mRNA.
uc001epv.4	436	1025	784	796	1048	1518	2339	1060	857	210	261	196	144	368	340	402	518	GPR89B	Homo sapiens G protein-coupled receptor 89B (GPR89B), mRNA.
uc010ozx.2	846	1993	2023	1504	2064	2910	4429	2511	2214	64	64	98	47	153	87	137	130	NBPF24	Homo sapiens neuroblastoma breakpoint family, member 24 (NBPF24), transcript variant 1, mRNA.
uc001eqp.3	145	722	435	606	749	1187	1743	612	340	2494	2921	1865	1455	2868	3461	4195	5288	PPIAL4B	Homo sapiens peptidylprolyl isomerase A (cyclophilin A)-like 4B (PPIAL4B), mRNA.
uc010pag.2	145	748	453	627	777	1231	1807	636	377	2553	3009	1945	1498	2953	3515	4278	5478	PPIAL4D	Homo sapiens peptidylprolyl isomerase A (cyclophilin A)-like 4D (PPIAL4D), mRNA.
uc021owp.2	2800	2244	2150	1689	2306	3338	4899	2787	2440	67	63	92	56	170	105	133	141	NBPF14	Homo sapiens neuroblastoma breakpoint family, member 14 (NBPF14), mRNA.
uc001esc.2	651	1262	1271	968	1301	1837	2725	1671	1546	38	38	51	29	104	64	100	83	NBPF15	Homo sapiens neuroblastoma breakpoint family, member 15 (NBPF15), transcript variant 2, mRNA.
uc010paz.2	145	720	434	604	748	1188	1741	607	344	2471	2872	1821	1439	2848	3416	4169	5171	PPIAL4E	Homo sapiens peptidylprolyl isomerase A (cyclophilin A)-like 4E (PPIAL4E), mRNA.
uc010pba.1	651	1232	1237	944	1271	1797	2662	1612	1497	40	39	52	30	105	62	96	83	NBPF16	Homo sapiens neuroblastoma breakpoint family, member 16 (NBPF16), mRNA.
uc010pbb.2	145	748	453	627	777	1231	1807	636	377	2553	3009	1945	1498	2953	3515	4278	5478	PPIAL4F	Homo sapiens peptidylprolyl isomerase A (cyclophilin A)-like 4F (PPIAL4F), mRNA.
uc001esj.3	145	722	435	606	749	1187	1743	612	340	2494	2921	1865	1455	2868	3461	4195	5288	PPIAL4B	Homo sapiens peptidylprolyl isomerase A (cyclophilin A)-like 4B (PPIAL4B), mRNA.
uc010pbj.2	115	17524	11155	14708	18474	28856	44773	13597	10288	5631	7186	6658	4658	6372	7371	10989	15435	HIST2H2BF	Homo sapiens histone cluster 2, H2bf (HIST2H2BF), transcript variant 2, mRNA.
uc010pbl.2	117	5140	3660	4656	5082	9225	13208	5659	5099	5437	7679	5825	3964	7861	8019	9973	16924	HIST2H3D	Homo sapiens histone cluster 2, H3d (HIST2H3D), mRNA.
uc001ess.3	84	13162	7751	10439	13033	22901	32065	12757	10643	10546	14720	10299	7797	13322	14683	19822	28719	HIST2H4A	Homo sapiens histone cluster 2, H4a (HIST2H4A), mRNA.
uc001esv.3	117	10901	7444	9847	11275	19784	28692	11440	9689	10619	14872	11482	7903	13177	14271	18468	31617	HIST2H3C	Homo sapiens histone cluster 2, H3c (HIST2H3C), mRNA.
uc001esw.3	111	19964	13899	17452	20275	33935	51135	18181	16276	11112	15064	10614	7334	12696	15011	20218	29147	HIST2H2AA4	Homo sapiens histone cluster 2, H2aa4 (HIST2H2AA4), mRNA.
uc001esx.3	111	19964	13899	17452	20275	33935	51135	18181	16276	11112	15064	10614	7334	12696	15011	20218	29147	HIST2H2AA4	Homo sapiens histone cluster 2, H2aa4 (HIST2H2AA4), mRNA.
uc001esy.3	117	10901	7444	9847	11275	19784	28692	11440	9689	10619	14872	11482	7903	13177	14271	18468	31617	HIST2H3C	Homo sapiens histone cluster 2, H3c (HIST2H3C), mRNA.
uc001etb.3	84	13162	7751	10439	13033	22901	32065	12757	10643	10546	14720	10299	7797	13322	14683	19822	28719	HIST2H4A	Homo sapiens histone cluster 2, H4a (HIST2H4A), mRNA.
uc001etc.3	107	18104	11185	14960	18762	29418	46346	13162	9330	5130	6678	6052	4446	5654	6523	9783	14358	HIST2H2BE	Homo sapiens histone cluster 2, H2be (HIST2H2BE), mRNA.
uc001etd.3	110	10882	7121	9445	10788	18504	28367	9406	7771	6223	8321	6110	4298	7009	8219	11593	16304	HIST2H2AC	Homo sapiens histone cluster 2, H2ac (HIST2H2AC), mRNA.
uc001ete.3	111	1685	1275	1539	1747	3013	4283	2017	1747	1853	2452	1760	1490	2057	2399	3252	4741	HIST2H2AB	Homo sapiens histone cluster 2, H2ab (HIST2H2AB), mRNA.
uc001etf.3	118	59	54	70	66	124	151	87	84	24	23	9	13	27	10	50	55	BOLA1	Homo sapiens bolA homolog 1 (E. coli) (BOLA1), mRNA.
uc001etg.3	723	107	107	82	114	157	251	163	130	273	354	257	145	405	412	470	728	SV2A	Homo sapiens synaptic vesicle glycoprotein 2A (SV2A), mRNA.
uc001etk.2	405	476	491	307	432	714	1096	573	498	937	1229	984	684	1012	1272	1575	2442	SF3B4	Homo sapiens splicing factor 3b, subunit 4, 49kDa (SF3B4), mRNA.
uc001etn.3	824	561	401	380	527	742	1012	608	568	119	177	126	102	158	168	194	374	OTUD7B	Homo sapiens OTU domain containing 7B (OTUD7B), mRNA.
uc001etp.3	551	1076	775	810	1009	1646	2244	1137	1026	443	515	452	360	494	602	763	973	VPS45	Homo sapiens vacuolar protein sorting 45 homolog (S. cerevisiae) (VPS45), mRNA.
uc001ett.3	390	273	200	190	261	405	542	263	251	58	61	44	25	65	61	86	101	PLEKHO1	Homo sapiens pleckstrin homology domain containing, family O member 1 (PLEKHO1), mRNA.
uc001etw.3	249	1397	824	1050	1336	1999	2055	1304	1564	911	1046	805	627	1166	1296	1495	2295	ANP32E	Homo sapiens acidic (leucine-rich) nuclear phosphoprotein 32 family, member E (ANP32E), transcript variant 1, mRNA.
uc001ety.2	246	839	519	698	811	1332	1835	668	525	300	373	248	174	432	405	490	736	APH1A	Homo sapiens APH1A gamma secretase subunit (APH1A), transcript variant 1, mRNA.
uc001euk.3	68	1109	728	886	1153	1872	2566	1087	1062	428	555	482	327	442	574	700	1172	MRPS21	Homo sapiens mitochondrial ribosomal protein S21 (MRPS21), nuclear gene encoding mitochondrial protein, transcript variant 1, mRNA.
uc001eum.4	664	1830	1410	1394	1732	2658	3836	1852	1737	403	500	398	326	480	507	723	1113	PRPF3	Homo sapiens PRP3 pre-mRNA processing factor 3 homolog (S. cerevisiae) (PRPF3), mRNA.
uc009wlr.3	1442	662	869	422	629	960	1582	1063	812	344	448	440	267	447	560	615	886	RPRD2	Homo sapiens regulation of nuclear pre-mRNA domain containing 2 (RPRD2), mRNA.
uc001euq.4	699	1192	857	971	1120	1814	2628	1181	1025	503	659	643	397	672	716	970	1329	TARS2	Homo sapiens threonyl-tRNA synthetase 2, mitochondrial (putative) (TARS2), nuclear gene encoding mitochondrial protein, transcript variant 1, mRNA.
uc001euz.3	331	1314	1006	1006	1414	2181	3019	1368	1409	554	690	599	435	693	701	861	1675	MCL1	Homo sapiens myeloid cell leukemia sequence 1 (BCL2-related) (MCL1), nuclear gene encoding mitochondrial protein, transcript variant 1, mRNA.
uc001eve.3	102	1523	1101	1243	1518	2492	3446	1641	1650	724	864	664	473	698	883	1095	1667	ENSA	Homo sapiens endosulfine alpha (ENSA), transcript variant 3, mRNA.
uc001evj.2	266	279	265	224	286	413	656	317	279	170	180	171	133	160	210	240	425	GOLPH3L	Homo sapiens golgi phosphoprotein 3-like (GOLPH3L), mRNA.
uc001evr.2	770	641	560	514	578	868	1386	666	620	218	276	209	167	285	313	388	542	ARNT	Homo sapiens aryl hydrocarbon receptor nuclear translocator (ARNT), transcript variant 1, mRNA.
uc001evu.2	1272	1519	1238	1076	1465	2248	3129	1525	1303	428	534	413	294	524	626	687	998	SETDB1	Homo sapiens SET domain, bifurcated 1 (SETDB1), transcript variant 1, mRNA.
uc001evz.3	361	1053	728	837	1076	1525	2224	957	766	759	1046	531	388	1053	1057	1241	2051	CERS2	Homo sapiens ceramide synthase 2 (CERS2), transcript variant 2, mRNA.
uc010pcn.2	498	114	107	75	120	186	274	153	113	52	91	63	51	89	89	126	158	FAM63A	Homo sapiens family with sequence similarity 63, member A (FAM63A), transcript variant 3, mRNA.
uc001ewh.1	434	209	189	157	226	320	439	254	232	141	153	121	70	161	199	241	280	PRUNE	Homo sapiens prune exopolyphosphatase (PRUNE), mRNA.
uc001ewn.3	322	42	25	33	36	60	89	50	38	38	40	28	11	30	45	48	85	C1orf56	Homo sapiens chromosome 1 open reading frame 56 (C1orf56), mRNA.
uc001ewp.3	60	220	161	154	202	292	381	215	186	78	92	61	56	97	76	91	198	CDC42SE1	Homo sapiens CDC42 small effector 1 (CDC42SE1), transcript variant 2, mRNA.
uc001ewr.2	429	193	139	116	174	268	356	211	192	44	72	41	31	63	62	96	109	GABPB2	Homo sapiens GA binding protein transcription factor, beta subunit 2 (GABPB2), mRNA.
uc001ewv.3	943	43	62	44	50	90	135	76	70	8	4	6	1	16	4	7	7	SEMA6C	Homo sapiens sema domain, transmembrane domain (TM), and cytoplasmic domain, (semaphorin) 6C (SEMA6C), transcript variant 1, mRNA.
uc001ewy.3	208	67	83	52	80	113	181	113	130	25	32	31	17	46	37	59	83	LYSMD1	Homo sapiens LysM, putative peptidoglycan-binding, domain containing 1 (LYSMD1), transcript variant 1, mRNA.
uc001ewz.3	211	517	336	437	505	818	1183	599	493	231	274	220	171	267	319	476	590	SCNM1	Homo sapiens sodium channel modifier 1 (SCNM1), transcript variant 1, mRNA.
uc001exe.2	345	950	679	768	948	1515	2088	870	876	326	460	335	254	369	445	572	893	VPS72	Homo sapiens vacuolar protein sorting 72 homolog (S. cerevisiae) (VPS72), transcript variant 2, mRNA.
uc001exj.3	543	1708	1308	1265	1719	2560	3570	1667	1433	693	907	688	509	853	1040	1267	1625	PIP5K1A	Homo sapiens phosphatidylinositol-4-phosphate 5-kinase, type I, alpha (PIP5K1A), transcript variant 1, mRNA.
uc001exl.3	358	2682	1973	2268	2718	4458	6108	3016	2993	1637	2108	1433	993	2092	2306	2903	4218	PSMD4	Homo sapiens proteasome (prosome, macropain) 26S subunit, non-ATPase, 4 (PSMD4), mRNA.
uc001exq.3	1218	665	564	478	614	892	1420	723	616	228	334	232	185	315	362	406	609	ZNF687	Homo sapiens zinc finger protein 687 (ZNF687), mRNA.
uc001exu.3	782	1614	1280	1199	1692	2342	3525	1566	1511	360	458	319	236	455	482	590	837	PI4KB	Homo sapiens phosphatidylinositol 4-kinase, catalytic, beta (PI4KB), transcript variant 3, mRNA.
uc001exw.1	597	959	715	769	957	1432	2003	983	899	115	163	153	114	159	164	205	320	RFX5	Homo sapiens regulatory factor X, 5 (influences HLA class II expression) (RFX5), transcript variant 1, mRNA.
uc010pcy.3	495	73	44	43	44	90	154	59	58	102	136	141	72	199	217	278	314	SELENBP1	Homo sapiens selenium binding protein 1 (SELENBP1), transcript variant 3, mRNA.
uc001eyc.1	245	4140	2951	3564	4146	7020	9514	4469	4063	2161	3031	2186	1346	3002	3055	3886	5939	PSMB4	Homo sapiens proteasome (prosome, macropain) subunit, beta type, 4 (PSMB4), mRNA.
uc001eyd.2	1391	968	1273	677	783	1202	2214	1460	1216	496	665	459	325	642	726	947	1177	POGZ	Homo sapiens pogo transposable element with ZNF domain (POGZ), transcript variant 1, mRNA.
uc009wmw.3	1184	284	249	213	290	398	577	342	284	56	95	65	49	73	91	110	131	CGN	Homo sapiens cingulin (CGN), mRNA.
uc001eyl.3	371	162	127	99	130	227	346	118	126	92	134	93	67	124	112	192	221	TUFT1	Homo sapiens tuftelin 1 (TUFT1), transcript variant 1, mRNA.
uc001eyn.1	509	522	551	370	500	735	1149	632	541	380	453	349	235	468	513	680	887	SNX27	Homo sapiens sorting nexin family member 27 (SNX27), mRNA.
uc001eyv.3	248	890	684	670	862	1451	1963	1141	1121	440	631	393	310	546	548	726	1166	MRPL9	Homo sapiens mitochondrial ribosomal protein L9 (MRPL9), nuclear gene encoding mitochondrial protein, mRNA.
uc001eza.4	542	261	204	190	234	366	493	254	252	158	197	162	111	201	194	255	350	TDRKH	Homo sapiens tudor and KH domain containing (TDRKH), transcript variant 2, mRNA.
uc001ezj.2	221	166	149	138	156	256	353	197	189	89	98	107	67	147	147	157	227	THEM4	Homo sapiens thioesterase superfamily member 4 (THEM4), mRNA.
uc001ezl.3	78	218	176	140	223	346	468	214	214	862	1076	771	550	963	1098	1453	2196	S100A10	Homo sapiens S100 calcium binding protein A10 (S100A10), mRNA.
uc001ezn.3	86	30	41	21	43	66	90	43	44	336	508	399	278	542	604	790	921	S100A11	Homo sapiens S100 calcium binding protein A11 (S100A11), mRNA.
uc001fch.3	79	195	161	180	248	385	523	246	200	79	148	101	64	163	172	212	262	S100A13	Homo sapiens S100 calcium binding protein A13 (S100A13), transcript variant 3, mRNA.
uc001fcn.2	230	832	646	621	850	1303	1669	872	925	544	742	566	451	580	711	833	1355	CHTOP	Homo sapiens chromatin target of PRMT1 (CHTOP), transcript variant 2, mRNA.
uc001fcq.4	117	306	195	232	261	485	669	323	297	163	174	117	82	184	195	264	337	SNAPIN	Homo sapiens SNAP-associated protein (SNAPIN), transcript variant 1, mRNA.
uc001fcr.4	371	8545	6104	7294	8790	14224	19964	8948	8476	4363	5742	4301	3114	5394	6228	7502	11123	ILF2	Homo sapiens interleukin enhancer binding factor 2 (ILF2), transcript variant 1, mRNA.
uc001fct.3	1023	1389	1367	1123	1415	2160	3162	1837	1616	691	845	611	438	893	901	1117	1676	INTS3	Homo sapiens integrator complex subunit 3 (INTS3), mRNA.
uc001fcz.3	711	61	56	55	58	109	179	67	83	49	71	46	35	73	64	71	123	SLC27A3	Homo sapiens solute carrier family 27 (fatty acid transporter), member 3 (SLC27A3), mRNA.
uc001fdb.4	574	247	373	172	250	288	645	418	357	563	745	533	362	713	809	1016	1388	GATAD2B	Homo sapiens GATA zinc finger domain containing 2B (GATAD2B), mRNA.
uc001fdd.1	1477	439	448	309	405	554	965	545	397	72	114	57	43	141	88	121	197	DENND4B	Homo sapiens DENN/MADD domain containing 4B (DENND4B), mRNA.
uc021pab.1	674	149	165	105	146	198	323	181	154	144	200	169	96	194	254	280	415	CRTC2	Homo sapiens CREB regulated transcription coactivator 2 (CRTC2), mRNA.
uc031ppi.1	305	637	470	573	635	1083	1464	728	629	335	438	331	223	480	485	668	1015	SLC39A1	Homo sapiens solute carrier family 39 (zinc transporter), member 1 (SLC39A1), transcript variant 5, mRNA.
uc001fdr.3	376	66	42	62	77	101	138	64	61	20	30	16	23	30	33	37	69	CREB3L4	Homo sapiens cAMP responsive element binding protein 3-like 4 (CREB3L4), transcript variant 3, mRNA.
uc001fds.3	127	1080	745	833	1015	1677	2485	1259	1191	241	372	150	116	372	381	418	575	JTB	Homo sapiens jumping translocation breakpoint (JTB), mRNA.
uc001fdt.2	184	217	194	121	179	266	340	219	255	279	348	232	190	387	374	480	644	RAB13	Homo sapiens RAB13, member RAS oncogene family (RAB13), transcript variant 1, mRNA.
uc001fdv.3	65	10977	6662	8625	12129	19408	29134	9605	7481	1799	2422	841	581	2116	2602	2536	4058	RPS27	Homo sapiens ribosomal protein S27 (RPS27), mRNA.
uc001fec.2	266	1494	998	1101	1305	2156	2923	1755	1658	866	1142	796	580	1179	1231	1472	2233	TPM3	Homo sapiens tropomyosin 3 (TPM3), transcript variant 1, mRNA.
uc001fei.2	234	1322	946	1064	1396	2004	2952	1323	1237	316	367	303	199	461	486	664	826	C1orf43	Homo sapiens chromosome 1 open reading frame 43 (C1orf43), transcript variant 3, mRNA.
uc001fep.4	1068	3202	3127	2299	2987	4316	6873	3606	2877	2351	3042	2332	1654	2777	3250	3511	5796	UBAP2L	Homo sapiens ubiquitin associated protein 2-like (UBAP2L), transcript variant 1, mRNA.
uc001fes.3	260	1647	1302	1438	1743	2889	3894	1634	1478	299	387	318	238	465	418	595	1024	HAX1	Homo sapiens HCLS1 associated protein X-1 (HAX1), transcript variant 1, mRNA.
uc001fex.3	1204	1727	1396	1270	1708	2632	3748	1713	1515	61	61	48	15	71	70	94	132	ATP8B2	Homo sapiens ATPase, aminophospholipid transporter, class I, type 8B, member 2 (ATP8B2), transcript variant 1, mRNA.
uc001fff.1	403	827	641	665	741	1169	1843	870	806	239	306	246	166	339	338	468	679	UBE2Q1	Homo sapiens ubiquitin-conjugating enzyme E2Q family member 1 (UBE2Q1), mRNA.
uc001ffh.3	1207	4612	3853	3483	4580	7064	10396	5119	4424	1360	1783	1514	1061	1734	2094	2685	3585	ADAR	Homo sapiens adenosine deaminase, RNA-specific (ADAR), transcript variant 1, mRNA.
uc001ffq.3	173	119	105	97	112	178	225	125	136	166	189	130	102	195	203	278	382	PMVK	Homo sapiens phosphomevalonate kinase (PMVK), mRNA.
uc001ffr.3	712	196	134	134	180	256	305	207	206	82	119	107	61	123	129	125	263	PBXIP1	Homo sapiens pre-B-cell leukemia homeobox interacting protein 1 (PBXIP1), mRNA.
uc001fft.3	387	262	234	194	242	375	646	257	267	101	123	101	61	105	119	153	248	PYGO2	Homo sapiens pygopus homolog 2 (Drosophila) (PYGO2), mRNA.
uc001ffw.3	565	257	188	187	247	377	603	248	268	146	182	124	107	133	173	233	327	SHC1	Homo sapiens SHC (Src homology 2 domain containing) transforming protein 1 (SHC1), transcript variant 3, mRNA.
uc001fgb.3	60	501	329	398	519	860	1100	503	514	263	425	360	264	373	447	562	777	CKS1B	Homo sapiens CDC28 protein kinase regulatory subunit 1B (CKS1B), transcript variant 1, mRNA.
uc001fgf.2	568	906	666	748	936	1528	2019	970	856	246	293	222	132	274	343	455	563	FLAD1	Homo sapiens flavin adenine dinucleotide synthetase 1 (FLAD1), transcript variant 1, mRNA.
uc010peq.3	554	62	43	34	62	94	117	84	68	30	37	29	16	33	40	54	88	ZBTB7B	Homo sapiens zinc finger and BTB domain containing 7B (ZBTB7B), transcript variant 3, mRNA.
uc001fgr.2	844	853	622	670	796	1225	1780	851	730	189	259	178	107	295	293	351	508	ADAM15	Homo sapiens ADAM metallopeptidase domain 15 (ADAM15), transcript variant 6, mRNA.
uc001fhj.4	202	236	177	213	234	381	513	173	138	98	117	90	71	108	161	187	244	SLC50A1	Homo sapiens solute carrier family 50 (sugar transporter), member 1 (SLC50A1), transcript variant 1, mRNA.
uc001fhm.3	103	97	55	85	101	164	198	110	108	133	188	162	91	232	210	304	415	DPM3	Homo sapiens dolichyl-phosphate mannosyltransferase polypeptide 3 (DPM3), transcript variant 1, mRNA.
uc001fho.3	143	1023	555	772	984	1435	2085	746	536	570	777	685	440	846	770	1104	1629	KRTCAP2	Homo sapiens keratinocyte associated protein 2 (KRTCAP2), mRNA.
uc001fix.3	937	80	74	34	75	85	161	72	56	4	10	14	4	11	17	11	20	THBS3	Homo sapiens thrombospondin 3 (THBS3), transcript variant 1, mRNA.
uc001fjb.3	447	735	498	620	705	1269	1769	837	772	415	608	460	275	591	649	800	1204	MTX1	Homo sapiens metaxin 1 (MTX1), transcript variant 1, mRNA.
uc021pav.1	93	298	225	238	242	441	668	286	253	44	67	48	26	53	70	94	165	DQ786325	Homo sapiens clone HLS_IMAGE_878406 mRNA sequence.
uc001fjl.3	517	479	338	391	534	810	1098	470	374	295	407	292	178	428	475	522	784	GBA	Homo sapiens glucosidase, beta, acid (GBA), transcript variant 3, mRNA.
uc001fjm.3	649	218	265	91	172	260	447	318	254	105	144	79	53	144	132	189	286	FAM189B	Homo sapiens family with sequence similarity 189, member B (FAM189B), transcript variant 1, mRNA.
uc001fjs.3	328	861	657	646	834	1247	1808	726	604	520	656	512	321	642	728	893	1379	SCAMP3	Homo sapiens secretory carrier membrane protein 3 (SCAMP3), transcript variant 1, mRNA.
uc001fjw.3	479	710	584	505	686	954	1424	763	654	70	133	102	85	122	161	187	252	CLK2	Homo sapiens CDC-like kinase 2 (CLK2), mRNA.
uc001fjz.2	755	58	44	30	41	66	104	57	36	10	13	10	5	16	21	13	16	HCN3	Homo sapiens hyperpolarization activated cyclic nucleotide-gated potassium channel 3 (HCN3), transcript variant 1, mRNA.
uc001fkc.2	400	2374	1676	1952	2409	3854	5285	2414	2225	1236	1631	1308	1012	1457	1806	2304	3094	FDPS	Homo sapiens farnesyl diphosphate synthase (FDPS), transcript variant 1, mRNA.
uc001fkj.2	883	390	354	280	390	550	856	427	382	114	172	141	84	171	189	227	332	RUSC1	Homo sapiens RUN and SH3 domain containing 1 (RUSC1), transcript variant 1, mRNA.
uc001fkt.3	2945	3215	3405	2227	3008	4508	7386	4324	3852	424	530	470	327	581	638	701	958	ASH1L	Homo sapiens ash1 (absent, small, or homeotic)-like (Drosophila) (ASH1L), mRNA.
uc001fkv.3	138	39	42	18	33	50	86	57	67	11	12	21	18	8	11	19	36	BC017347	Homo sapiens cDNA clone IMAGE:3942608, partial cds.
uc001fky.4	551	959	678	666	828	1275	1742	861	688	166	248	164	104	247	227	292	444	MSTO1	Homo sapiens misato homolog 1 (Drosophila) (MSTO1), transcript variant 1, mRNA.
uc001flr.3	379	1695	1266	1437	1724	2677	3686	1696	1624	681	1007	693	548	1024	1128	1377	1910	DAP3	Homo sapiens death associated protein 3 (DAP3), transcript variant 3, mRNA.
uc001fly.1	2221	2074	1852	1469	1937	2838	4267	2382	2066	333	451	372	240	495	452	534	760	GON4L	Homo sapiens gon-4-like (C. elegans) (GON4L), transcript variant 1, mRNA.
uc031pqc.1	217	197	179	184	216	333	476	265	193	65	80	100	55	76	90	87	153	RIT1	Homo sapiens Ras-like without CAAX 1 (RIT1), transcript variant 1, mRNA.
uc001fmi.1	595	863	728	613	806	1171	1761	970	860	158	188	178	125	226	215	342	409	KIAA0907	Homo sapiens KIAA0907 (KIAA0907), mRNA.
uc001fmt.2	967	331	313	248	322	439	633	391	379	350	398	359	269	404	426	599	921	ARHGEF2	Homo sapiens Rho/Rac guanine nucleotide exchange factor (GEF) 2 (ARHGEF2), transcript variant 1, mRNA.
uc001fmx.3	164	1347	893	1137	1396	2205	2992	1188	1052	662	890	547	372	824	1013	1016	1604	SSR2	Homo sapiens signal sequence receptor, beta (translocon-associated protein beta) (SSR2), mRNA.
uc001fna.3	582	662	535	499	560	882	1361	713	601	259	374	282	176	381	428	535	778	UBQLN4	Homo sapiens ubiquilin 4 (UBQLN4), mRNA.
uc001fnb.3	106	324	232	250	388	579	816	370	360	138	210	150	77	180	183	224	314	LAMTOR2	Homo sapiens late endosomal/lysosomal adaptor, MAPK and MTOR activator 2 (LAMTOR2), transcript variant 1, mRNA.
uc001fnd.4	501	47	51	33	52	87	125	80	64	43	48	37	19	48	55	66	124	MEX3A	Homo sapiens mex-3 homolog A (C. elegans) (MEX3A), mRNA.
uc001fni.3	645	469	390	386	504	756	1046	512	511	702	989	720	515	971	1097	1316	2050	LMNA	Homo sapiens lamin A/C (LMNA), transcript variant 1, mRNA.
uc001fnp.3	295	193	190	137	180	271	476	201	157	69	104	102	66	66	79	136	156	SLC25A44	Homo sapiens solute carrier family 25, member 44 (SLC25A44), mRNA.
uc021pbb.1	201	498	289	399	463	763	1137	449	447	272	378	265	161	295	296	509	639	PMF1-BGLAP	Homo sapiens PMF1-BGLAP readthrough (PMF1-BGLAP), transcript variant 1, mRNA.
uc001foc.4	997	3114	2369	2408	3013	4513	6643	2985	2415	310	469	273	158	472	443	602	868	SMG5	Homo sapiens smg-5 homolog, nonsense mediated mRNA decay factor (C. elegans) (SMG5), mRNA.
uc001foh.4	387	306	243	286	295	484	693	300	225	166	263	151	102	278	263	323	424	C1orf85	Homo sapiens chromosome 1 open reading frame 85 (C1orf85), transcript variant 1, mRNA.
uc001fol.2	526	16512	11759	13986	17092	27478	39168	16312	14958	6713	8724	5937	4524	8760	9607	11963	16155	CCT3	Homo sapiens chaperonin containing TCP1, subunit 3 (gamma) (CCT3), transcript variant 1, mRNA.
uc001fpb.4	495	43	57	37	37	57	95	73	32	80	86	58	55	79	87	120	187	MEF2D	Homo sapiens myocyte enhancer factor 2D (MEF2D), transcript variant 2, mRNA.
uc001fpf.3	1612	1102	1067	742	1071	1633	2441	1269	1076	216	316	256	163	338	370	374	628	IQGAP3	Homo sapiens IQ motif containing GTPase activating protein 3 (IQGAP3), mRNA.
uc001fph.3	269	1352	865	1043	1335	2135	2936	1309	1112	610	824	657	464	894	940	1224	1667	APOA1BP	Homo sapiens apolipoprotein A-I binding protein (APOA1BP), mRNA.
uc001fpl.3	351	1532	1003	1097	1423	2146	2406	1395	1301	333	429	383	275	360	411	554	829	GPATCH4	Homo sapiens G patch domain containing 4 (GPATCH4), transcript variant 2, mRNA.
uc001fpq.3	1602	42	28	37	40	68	95	57	42	5	5	11	1	6	3	4	22	NES	Homo sapiens nestin (NES), mRNA.
uc001fpr.3	119	33	36	27	35	48	71	45	46	67	98	79	66	120	136	179	220	CRABP2	Homo sapiens cellular retinoic acid binding protein 2 (CRABP2), transcript variant 1, mRNA.
uc001fps.1	334	529	453	401	536	802	1183	629	476	156	201	185	119	192	208	277	410	ISG20L2	Homo sapiens interferon stimulated exonuclease gene 20kDa-like 2 (ISG20L2), mRNA.
uc001fpu.3	456	105	110	119	113	184	258	143	122	54	80	48	42	70	90	122	149	RRNAD1	Homo sapiens ribosomal RNA adenine dimethylase domain containing 1 (RRNAD1), transcript variant 1, mRNA.
uc001fpx.1	197	920	666	661	898	1316	1909	833	867	385	619	392	253	502	557	756	1114	MRPL24	Homo sapiens mitochondrial ribosomal protein L24 (MRPL24), nuclear gene encoding mitochondrial protein, transcript variant 1, mRNA.
uc001fpy.4	221	2698	2280	2207	2679	4308	5863	3241	3366	907	1184	757	572	1143	1210	1636	2493	HDGF	Homo sapiens hepatoma-derived growth factor (HDGF), transcript variant 1, mRNA.
uc001fqa.3	472	666	702	461	629	882	1358	796	747	375	568	410	323	530	560	653	1137	PRCC	Homo sapiens papillary renal cell carcinoma (translocation-associated) (PRCC), mRNA.
uc001fqn.3	1543	799	819	561	736	1101	1814	886	781	100	153	85	55	200	201	206	278	ARHGEF11	Homo sapiens Rho guanine nucleotide exchange factor (GEF) 11 (ARHGEF11), transcript variant 2, mRNA.
uc001fqq.2	342	28	26	18	25	33	53	45	40	18	24	24	17	17	24	25	45	ETV3L	Homo sapiens ets variant 3-like (ETV3L), mRNA.
uc001fqr.2	493	279	233	185	236	349	514	239	208	165	203	177	123	198	185	258	410	ETV3	Homo sapiens ets variant 3 (ETV3), transcript variant 1, mRNA.
uc001frn.4	738	207	195	160	203	283	457	239	211	57	81	50	50	92	86	125	172	KIRREL	Homo sapiens kin of IRRE like (Drosophila) (KIRREL), mRNA.
uc001frp.2	189	50	45	40	57	73	113	50	51	0	0	0	0	0	0	0	0	hCG_1995134	SubName: Full=HCG1995134; SubName: Full=cDNA FLJ33235 fis, clone ASTRO2002202;
uc031pqu.1	180	1040	724	797	1027	1699	2240	1158	1149	1963	2618	1876	1396	2452	2701	3778	5268	TAGLN2	Homo sapiens transgelin 2 (TAGLN2), transcript variant 3, mRNA.
uc001fuv.1	404	242	217	216	261	385	539	269	233	157	216	203	143	258	246	326	502	PIGM	Homo sapiens phosphatidylinositol glycan anchor biosynthesis, class M (PIGM), mRNA.
uc009wtf.3	594	206	190	173	203	315	467	274	228	77	93	84	44	140	145	177	236	IGSF8	Homo sapiens immunoglobulin superfamily, member 8 (IGSF8), transcript variant 2, mRNA.
uc001fvk.3	111	178	123	95	163	240	384	145	130	197	249	209	151	213	277	342	520	PEA15	Homo sapiens phosphoprotein enriched in astrocytes 15 (PEA15), mRNA.
uc010pjb.1	578	1225	969	881	1140	1668	2512	1321	1184	302	409	324	223	346	435	604	796	DCAF8	Homo sapiens DDB1 and CUL4 associated factor 8 (DCAF8), transcript variant 1, mRNA.
uc001fvv.4	1214	4539	3514	3498	4399	6489	9523	4626	4482	1984	2703	1858	1416	2653	3021	3519	5145	COPA	Homo sapiens coatomer protein complex, subunit alpha (COPA), transcript variant 1, mRNA.
uc001fvx.3	690	737	758	478	612	1070	1613	902	713	499	707	504	335	834	854	941	1259	NCSTN	Homo sapiens nicastrin (NCSTN), mRNA.
uc001fwc.2	502	76	119	43	61	115	164	141	69	58	82	23	18	68	82	112	148	VANGL2	Homo sapiens VANGL planar cell polarity protein 2 (VANGL2), mRNA.
uc009wtt.3	280	135	133	130	166	222	338	147	169	165	204	127	99	271	265	268	425	F11R	Homo sapiens F11 receptor (F11R), mRNA.
uc031pqv.1	291	533	377	411	536	896	1271	567	495	123	194	132	88	157	168	259	364	USF1	Homo sapiens upstream transcription factor 1 (USF1), transcript variant 3, mRNA.
uc001fxu.3	135	670	389	449	631	958	1244	556	593	439	643	416	307	586	626	851	1243	PFDN2	Homo sapiens prefoldin subunit 2 (PFDN2), mRNA.
uc001fxv.2	308	272	168	212	262	406	567	243	223	140	214	186	134	208	249	334	403	NIT1	Homo sapiens nitrilase 1 (NIT1), transcript variant 1, mRNA.
uc001fxz.3	299	260	208	189	253	375	551	290	197	94	120	64	46	103	113	145	213	DEDD	Homo sapiens death effector domain containing (DEDD), transcript variant 4, mRNA.
uc001fyd.4	148	602	394	537	637	1022	1231	645	642	315	470	279	213	446	416	574	805	UFC1	Homo sapiens ubiquitin-fold modifier conjugating enzyme 1 (UFC1), mRNA.
uc010pkd.2	546	220	206	151	207	289	407	245	217	21	38	21	20	38	51	49	72	USP21	Homo sapiens ubiquitin specific peptidase 21 (USP21), transcript variant 1, mRNA.
uc001fyg.2	458	105	94	100	121	202	272	156	105	47	80	59	41	72	81	128	163	PPOX	Homo sapiens protoporphyrinogen oxidase (PPOX), nuclear gene encoding mitochondrial protein, transcript variant 1, mRNA.
uc001fys.2	374	653	477	497	652	926	1358	582	513	64	87	94	43	109	95	107	160	B4GALT3	Homo sapiens UDP-Gal:betaGlcNAc beta 1,4- galactosyltransferase, polypeptide 3 (B4GALT3), transcript variant 3, mRNA.
uc001fyw.3	438	2027	1476	1510	2089	3178	4179	2358	2183	1096	1594	1132	817	1593	1603	2105	2985	NDUFS2	Homo sapiens NADH dehydrogenase (ubiquinone) Fe-S protein 2, 49kDa (NADH-coenzyme Q reductase) (NDUFS2), nuclear gene encoding mitochondrial protein, transcript variant 2, mRNA.
uc001fzd.3	289	216	160	154	198	312	429	204	213	56	78	73	48	71	94	102	176	TOMM40L	Homo sapiens translocase of outer mitochondrial membrane 40 homolog (yeast)-like (TOMM40L), nuclear gene encoding mitochondrial protein, mRNA.
uc001gag.3	150	535	484	348	484	702	1045	589	521	896	1209	1119	738	1254	1430	1859	2387	SDHC	Homo sapiens succinate dehydrogenase complex, subunit C, integral membrane protein, 15kDa (SDHC), nuclear gene encoding mitochondrial protein, transcript variant 1, mRNA.
uc001gbo.3	321	446	304	329	438	661	970	449	469	109	158	134	79	153	164	162	250	DUSP12	Homo sapiens dual specificity phosphatase 12 (DUSP12), mRNA.
uc001gbs.3	651	1248	906	954	1147	1972	2806	1157	1065	504	628	472	329	655	724	910	1133	ATF6	Homo sapiens activating transcription factor 6 (ATF6), mRNA.
uc001gbv.2	487	27	44	22	27	36	65	56	34	44	55	33	38	65	54	81	151	NOS1AP	Homo sapiens nitric oxide synthase 1 (neuronal) adaptor protein (NOS1AP), transcript variant 1, mRNA.
uc001gcc.2	400	860	633	707	839	1290	1721	909	784	149	201	105	99	255	230	276	372	UHMK1	Homo sapiens U2AF homology motif (UHM) kinase 1 (UHMK1), transcript variant 1, mRNA.
uc001gce.4	486	1593	1083	1257	1502	2536	3645	1568	1499	566	704	504	358	725	846	1062	1374	UAP1	Homo sapiens UDP-N-acteylglucosamine pyrophosphorylase 1 (UAP1), mRNA.
uc001gcg.3	836	321	255	258	318	461	693	363	322	174	250	197	98	289	270	361	432	DDR2	Homo sapiens discoidin domain receptor tyrosine kinase 2 (DDR2), transcript variant 2, mRNA.
uc001gci.3	322	249	174	173	226	387	588	243	202	137	162	151	108	197	204	239	296	HSD17B7	Homo sapiens hydroxysteroid (17-beta) dehydrogenase 7 (HSD17B7), mRNA.
uc001gcr.1	445	1014	698	819	1042	1610	2328	1008	977	483	598	440	351	579	742	846	1201	NUF2	Homo sapiens NUF2, NDC80 kinetochore complex component, homolog (S. cerevisiae) (NUF2), transcript variant 2, mRNA.
uc001gct.3	411	213	179	147	204	330	488	235	198	236	290	222	177	250	284	373	494	PBX1	Homo sapiens pre-B-cell leukemia homeobox 1 (PBX1), transcript variant 1, mRNA.
uc001gdf.3	133	559	346	460	569	889	1289	573	567	285	421	337	221	409	448	639	810	MGST3	Homo sapiens microsomal glutathione S-transferase 3 (MGST3), mRNA.
uc001gdh.1	499	1604	1059	1238	1608	2485	3381	1627	1490	823	1208	896	598	1176	1265	1599	2228	ALDH9A1	Homo sapiens aldehyde dehydrogenase 9 family, member A1 (ALDH9A1), mRNA.
uc001gdj.5	220	1241	892	1121	1290	2043	2908	1305	1351	757	944	857	584	1015	1182	1351	1698	TMCO1	Homo sapiens transmembrane and coiled-coil domains 1 (TMCO1), transcript variant 1, mRNA.
uc001gdp.3	242	1416	1033	1059	1326	2020	2972	1526	1510	557	738	440	342	754	709	938	1419	UCK2	Homo sapiens uridine-cytidine kinase 2 (UCK2), mRNA.
uc001gdt.1	590	1192	1008	957	1227	1826	2708	1409	1367	157	194	159	122	228	224	279	427	POGK	Homo sapiens pogo transposable element with KRAB domain (POGK), mRNA.
uc001gdw.3	316	428	280	384	413	642	912	447	401	169	242	193	119	218	260	329	437	TADA1	Homo sapiens transcriptional adaptor 1 (TADA1), mRNA.
uc001gdx.2	620	47	36	40	42	74	113	66	51	15	16	6	13	14	15	27	35	ILDR2	Homo sapiens immunoglobulin-like domain containing receptor 2 (ILDR2), mRNA.
uc001gee.3	747	368	308	278	387	530	739	327	265	175	187	196	135	187	206	334	439	POU2F1	Homo sapiens POU class 2 homeobox 1 (POU2F1), transcript variant 1, mRNA.
uc001gel.3	201	160	122	128	150	283	382	216	167	377	544	291	186	567	614	668	971	CREG1	Homo sapiens cellular repressor of E1A-stimulated genes 1 (CREG1), mRNA.
uc001geo.3	250	544	394	411	530	819	1194	608	499	281	378	296	200	475	494	550	693	MPZL1	Homo sapiens myelin protein zero-like 1 (MPZL1), transcript variant 1, mRNA.
uc001get.3	108	458	363	415	483	787	1151	592	510	216	260	257	194	295	321	436	597	MPC2	Homo sapiens mitochondrial pyruvate carrier 2 (MPC2), nuclear gene encoding mitochondrial protein, transcript variant 1, mRNA.
uc001gex.3	932	1242	1012	990	1246	1874	2728	1312	1209	278	370	227	171	373	398	537	660	DCAF6	Homo sapiens DDB1 and CUL4 associated factor 6 (DCAF6), transcript variant 3, mRNA.
uc009wvo.4	527	130	115	111	137	213	285	128	123	30	48	24	16	46	39	64	104	GPR161	Homo sapiens G protein-coupled receptor 161 (GPR161), transcript variant 4, mRNA.
uc001gfg.3	253	1187	789	970	1189	1963	2786	1258	1223	630	796	492	379	702	910	1079	1447	TIPRL	Homo sapiens TIP41, TOR signaling pathway regulator-like (S. cerevisiae) (TIPRL), transcript variant 1, mRNA.
uc001gfi.4	141	299	247	203	289	449	662	370	317	276	332	265	182	417	451	458	684	SFT2D2	Homo sapiens SFT2 domain containing 2 (SFT2D2), mRNA.
uc001gfk.2	85	83	102	56	73	98	135	138	124	0	0	0	0	0	0	0	1	DQ576756	Homo sapiens cDNA FLJ34896 fis, clone NT2NE2018180.
uc001gfr.1	284	247	242	207	311	443	643	342	344	354	455	330	215	507	597	641	796	ATP1B1	Homo sapiens ATPase, Na+/K+ transporting, beta 1 polypeptide (ATP1B1), mRNA.
uc001gfu.3	357	298	252	283	303	538	779	359	352	167	204	160	113	198	204	271	401	NME7	Homo sapiens NME/NM23 family member 7 (NME7), transcript variant 1, mRNA.
uc001gfy.3	381	534	361	384	467	807	1110	508	502	251	301	247	193	257	340	390	534	BLZF1	Homo sapiens basic leucine zipper nuclear factor 1 (BLZF1), mRNA.
uc001gfz.1	489	303	209	235	286	483	539	332	326	42	43	31	20	53	54	92	90	CCDC181	Homo sapiens coiled-coil domain containing 181 (CCDC181), mRNA.
uc001gge.4	478	238	175	206	267	405	525	269	237	89	91	77	50	119	104	147	236	SLC19A2	Homo sapiens solute carrier family 19 (thiamine transporter), member 2 (SLC19A2), mRNA.
uc001ggn.4	353	165	113	162	179	285	395	199	193	51	64	51	44	74	66	103	143	METTL18	Homo sapiens methyltransferase like 18 (METTL18), mRNA.
uc001ggq.3	834	1027	789	909	1012	1562	2399	1041	841	359	390	330	261	406	505	598	857	C1orf112	Homo sapiens chromosome 1 open reading frame 112 (C1orf112), mRNA.
uc001ggs.3	723	214	178	212	236	360	509	268	266	47	71	50	42	69	74	92	119	SCYL3	Homo sapiens SCY1-like 3 (S. cerevisiae) (SCYL3), transcript variant 2, mRNA.
uc001ggv.3	773	668	504	534	704	1125	1624	736	749	334	484	317	247	554	593	624	895	KIFAP3	Homo sapiens kinesin-associated protein 3 (KIFAP3), transcript variant 1, mRNA.
uc001gha.2	375	137	101	91	119	207	326	138	111	28	31	38	24	39	44	63	90	GORAB	Homo sapiens golgin, RAB6-interacting (GORAB), transcript variant 1, mRNA.
uc001gho.3	539	35	19	26	37	46	89	31	38	13	26	28	14	22	22	16	28	FMO4	Homo sapiens flavin containing monooxygenase 4 (FMO4), mRNA.
uc010pmg.2	2798	9405	10285	6264	8033	12023	19324	11527	9300	3020	3970	2836	2140	4026	4789	5256	6839	PRRC2C	Homo sapiens proline-rich coiled-coil 2C (PRRC2C), mRNA.
uc001ghx.2	122	44	26	37	35	60	89	44	35	28	42	50	28	34	46	67	75	VAMP4	Homo sapiens vesicle-associated membrane protein 4 (VAMP4), transcript variant 1, mRNA.
uc001ghz.3	680	986	866	753	1011	1391	2007	1191	1124	282	380	348	263	415	466	535	823	METTL13	Homo sapiens methyltransferase like 13 (METTL13), transcript variant 1, mRNA.
uc001gie.4	844	113	120	98	124	204	265	162	128	19	27	14	14	39	28	46	53	DNM3	Homo sapiens dynamin 3 (DNM3), transcript variant 1, mRNA.
uc001gio.3	278	362	225	305	361	591	812	372	358	65	100	52	37	113	124	118	185	PIGC	Homo sapiens phosphatidylinositol glycan anchor biosynthesis, class C (PIGC), transcript variant 1, mRNA.
uc001giq.4	1235	1204	963	910	1177	1860	2664	1168	1032	83	109	89	70	149	169	180	190	SUCO	Homo sapiens SUN domain containing ossification factor (SUCO), transcript variant 1, mRNA.
uc001giy.1	205	3077	2168	2482	3124	4861	6757	3031	2895	1506	2053	1423	1016	2154	2288	2773	4024	PRDX6	Homo sapiens peroxiredoxin 6 (PRDX6), mRNA.
uc001gjc.3	590	358	283	271	325	485	722	359	314	87	90	95	57	77	114	118	175	KLHL20	Homo sapiens kelch-like family member 20 (KLHL20), mRNA.
uc001gje.4	325	333	222	253	299	479	714	290	256	55	58	57	27	53	72	92	124	CENPL	Homo sapiens centromere protein L (CENPL), transcript variant 3, mRNA.
uc001gjh.2	626	1238	953	1028	1237	1880	2787	1247	1020	1030	1244	1028	812	1243	1504	1816	2323	DARS2	Homo sapiens aspartyl-tRNA synthetase 2, mitochondrial (DARS2), nuclear gene encoding mitochondrial protein, mRNA.
uc009wwp.1	484	190	137	132	187	275	401	210	171	14	18	14	10	32	24	35	45	ZBTB37	Homo sapiens zinc finger and BTB domain containing 37 (ZBTB37), transcript variant 1, mRNA.
uc001gju.4	1114	1063	986	715	922	1327	2185	1141	995	73	111	101	81	120	152	189	203	RC3H1	Homo sapiens ring finger and CCCH-type domains 1 (RC3H1), mRNA.
uc001gka.1	342	29	33	24	25	38	83	41	28	0	0	0	0	0	0	0	0	GPR52	Homo sapiens G protein-coupled receptor 52 (GPR52), mRNA.
uc001gjx.3	796	710	571	526	620	904	1467	825	823	105	119	93	88	160	159	166	256	RABGAP1L	Homo sapiens RAB GTPase activating protein 1-like (RABGAP1L), transcript variant 1, mRNA.
uc001gkj.1	209	3653	2457	2891	3665	5905	8580	3917	3837	1117	1377	996	720	1452	1677	1955	2861	CACYBP	Homo sapiens calcyclin binding protein (CACYBP), transcript variant 1, mRNA.
uc001gkk.3	109	390	260	299	416	688	987	470	450	194	270	216	151	270	308	371	544	MRPS14	Homo sapiens mitochondrial ribosomal protein S14 (MRPS14), nuclear gene encoding mitochondrial protein, transcript variant 1, mRNA.
uc001gku.1	712	1119	821	905	1061	1622	2528	1180	1112	133	168	113	82	202	206	234	323	RFWD2	Homo sapiens ring finger and WD repeat domain 2, E3 ubiquitin protein ligase (RFWD2), transcript variant 1, mRNA.
uc001glq.3	1261	554	522	469	573	841	1398	719	529	80	117	105	96	113	152	189	219	RASAL2	Homo sapiens RAS protein activator like 2 (RASAL2), transcript variant 2, mRNA.
uc001glz.3	564	458	341	329	473	748	1011	503	454	97	110	73	67	108	138	193	256	RALGPS2	Homo sapiens Ral GEF with PH domain and SH3 binding motif 2 (RALGPS2), mRNA.
uc001gmc.3	390	580	485	443	539	859	1248	663	626	75	101	76	41	94	91	103	183	FAM20B	Homo sapiens family with sequence similarity 20, member B (FAM20B), mRNA.
uc001gmd.3	378	511	451	402	532	829	1212	620	587	115	144	118	74	128	141	201	280	TOR3A	Homo sapiens torsin family 3, member A (TOR3A), mRNA.
uc001gmi.4	1148	734	824	540	733	1057	1652	971	841	112	112	88	71	106	117	188	209	ABL2	Homo sapiens v-abl Abelson murine leukemia viral oncogene homolog 2 (ABL2), transcript variant c, mRNA.
uc001gml.3	531	1077	751	813	1038	1537	2230	916	829	351	477	387	246	529	526	624	891	SOAT1	Homo sapiens sterol O-acyltransferase 1 (SOAT1), nuclear gene encoding mitochondrial protein, transcript variant 1, mRNA.
uc001gnk.3	451	990	870	722	994	1465	2201	1108	924	143	206	112	82	180	195	283	350	TOR1AIP2	Homo sapiens torsin A interacting protein 2 (TOR1AIP2), transcript variant 2, mRNA.
uc001gnn.3	112	376	357	318	374	561	917	475	385	104	141	89	59	130	128	212	251	TOR1AIP2	Homo sapiens torsin A interacting protein 2 (TOR1AIP2), transcript variant 1, mRNA.
uc001gnp.2	565	747	622	584	750	1193	1755	761	683	228	310	295	179	384	401	491	611	TOR1AIP1	Homo sapiens torsin A interacting protein 1 (TOR1AIP1), transcript variant 1, mRNA.
uc001gnt.3	3098	4474	3568	3279	4104	6389	9335	4902	4440	250	328	268	191	333	380	431	579	CEP350	Homo sapiens centrosomal protein 350kDa (CEP350), mRNA.
uc001gnz.3	728	260	240	211	274	391	600	316	278	226	333	247	148	323	350	485	671	QSOX1	Homo sapiens quiescin Q6 sulfhydryl oxidase 1 (QSOX1), transcript variant 1, mRNA.
uc001gog.3	263	1023	747	752	1004	1670	2334	1036	948	157	212	147	118	223	229	303	386	ACBD6	Homo sapiens acyl-CoA binding domain containing 6 (ACBD6), mRNA.
uc001goi.3	677	751	618	646	735	1215	1764	834	728	140	181	110	98	196	194	214	377	XPR1	Homo sapiens xenotropic and polytropic retrovirus receptor 1 (XPR1), transcript variant 1, mRNA.
uc021pfr.1	236	284	206	188	261	459	609	278	245	74	98	70	60	85	81	155	222	STX6	Homo sapiens syntaxin 6 (STX6), mRNA.
uc001goq.2	322	44	31	27	41	54	98	39	37	24	50	28	27	51	43	48	61	MR1	Homo sapiens major histocompatibility complex, class I-related (MR1), transcript variant 1, mRNA.
uc001got.4	308	139	119	114	125	233	330	132	172	82	132	84	65	68	101	105	220	IER5	Homo sapiens immediate early response 5 (IER5), mRNA.
uc001gpa.2	354	4397	3234	3615	4377	7006	9527	4449	4287	1816	2580	1814	1293	2427	2718	2950	4602	GLUL	Homo sapiens glutamate-ammonia ligase (GLUL), transcript variant 3, mRNA.
uc009wxz.2	722	103	72	85	122	193	250	135	125	35	54	27	21	42	44	79	95	RNASEL	Homo sapiens ribonuclease L (2',5'-oligoisoadenylate synthetase-dependent) (RNASEL), mRNA.
uc001gpl.4	183	43	32	35	57	70	102	53	40	48	70	61	43	76	95	117	127	RGS16	Homo sapiens regulator of G-protein signaling 16 (RGS16), mRNA.
uc009wyb.3	301	65	55	44	73	88	146	71	84	9	9	14	4	13	6	18	19	NPL	Homo sapiens N-acetylneuraminate pyruvate lyase (dihydrodipicolinate synthase) (NPL), transcript variant 1, mRNA.
uc001gpr.3	1251	17944	13381	14610	17939	28412	40485	17928	16312	4567	5825	5177	3663	5938	6876	7436	11119	DHX9	Homo sapiens DEAH (Asp-Glu-Ala-His) box helicase 9 (DHX9), transcript variant 1, mRNA.
uc001gpy.4	1590	3111	2813	2241	3018	4404	6923	3745	3351	1149	1656	1168	604	1992	2037	2027	3024	LAMC1	Homo sapiens laminin, gamma 1 (formerly LAMB2) (LAMC1), mRNA.
uc001gqf.3	1159	824	1141	523	734	1145	1945	1125	835	191	268	136	142	268	358	428	515	SMG7	Homo sapiens smg-7 homolog, nonsense mediated mRNA decay factor (C. elegans) (SMG7), transcript variant 4, mRNA.
uc021pgb.2	135	458	304	361	508	753	1018	448	494	268	338	226	187	361	353	462	731	ARPC5	Homo sapiens actin related protein 2/3 complex, subunit 5, 16kDa (ARPC5), transcript variant 2, mRNA.
uc001gqm.3	784	78	76	80	81	107	181	88	76	17	14	14	8	13	23	31	41	RGL1	Homo sapiens ral guanine nucleotide dissociation stimulator-like 1 (RGL1), mRNA.
uc001gqr.3	607	70	60	62	76	92	173	108	87	12	17	19	12	27	22	34	41	COLGALT2	Homo sapiens collagen beta(1-O)galactosyltransferase 2 (COLGALT2), mRNA.
uc001gqt.4	152	177	118	137	169	253	408	191	182	61	77	54	43	71	87	99	160	TSEN15	Homo sapiens tRNA splicing endonuclease 15 homolog (S. cerevisiae) (TSEN15), transcript variant 1, mRNA.
uc001gqv.1	102	153	123	121	159	254	361	193	160	16	17	21	11	13	18	33	40	C1orf21	Homo sapiens chromosome 1 open reading frame 21 (C1orf21), mRNA.
uc010pok.2	913	1082	864	830	1025	1590	2321	1177	1108	125	147	132	87	194	195	197	300	EDEM3	Homo sapiens ER degradation enhancer, mannosidase alpha-like 3 (EDEM3), mRNA.
uc001gra.4	909	44	24	24	32	57	68	35	34	89	139	97	65	132	153	201	230	FAM129A	Homo sapiens family with sequence similarity 129, member A (FAM129A), mRNA.
uc001grc.1	317	815	633	611	769	1150	1777	788	695	240	293	220	155	296	341	409	545	RNF2	Homo sapiens ring finger protein 2 (RNF2), mRNA.
uc001grf.4	714	800	664	693	783	1250	1969	887	876	284	362	350	241	371	460	591	721	TRMT1L	Homo sapiens tRNA methyltransferase 1 homolog (S. cerevisiae)-like (TRMT1L), transcript variant 1, mRNA.
uc001grg.4	881	144	139	139	169	240	346	189	154	36	41	29	20	35	49	45	60	SWT1	Homo sapiens SWT1 RNA endoribonuclease homolog (S. cerevisiae) (SWT1), transcript variant 2, mRNA.
uc001grl.3	623	2062	1567	1702	2111	3152	4495	2479	2427	177	204	150	115	295	308	441	512	IVNS1ABP	Homo sapiens influenza virus NS1A binding protein (IVNS1ABP), mRNA.
uc001grq.1	5616	141	113	82	134	219	294	148	121	32	36	34	13	74	59	59	82	HMCN1	Homo sapiens hemicentin 1 (HMCN1), mRNA.
uc001grv.3	2344	16957	12848	12005	16792	26081	33235	17569	16808	1903	2298	1809	1318	2435	2859	3277	4163	TPR	Homo sapiens translocated promoter region, nuclear basket protein (TPR), mRNA.
uc021pgj.1	435	712	518	575	698	1066	1679	782	721	91	113	97	74	107	151	165	251	C1orf27	Homo sapiens chromosome 1 open reading frame 27 (C1orf27), transcript variant 1, mRNA.
uc001gsb.3	585	28	18	25	38	61	65	39	21	3	7	4	3	9	12	11	8	PTGS2	Homo sapiens prostaglandin-endoperoxide synthase 2 (prostaglandin G/H synthase and cyclooxygenase) (PTGS2), mRNA.
uc001gsc.3	730	461	307	419	487	744	995	499	423	23	40	30	19	42	48	75	81	PLA2G4A	Homo sapiens phospholipase A2, group IVA (cytosolic, calcium-dependent) (PLA2G4A), mRNA.
uc001gse.1	747	39	21	23	37	51	79	35	37	0	0	0	0	0	0	0	0	FAM5C	Homo sapiens family with sequence similarity 5, member C (FAM5C), mRNA.
uc001gsl.3	192	91	55	71	89	163	220	63	61	35	38	38	31	43	42	49	61	RGS2	Homo sapiens regulator of G-protein signaling 2, 24kDa (RGS2), mRNA.
uc001gsm.3	310	1334	1016	980	1350	1957	2839	1520	1466	638	765	504	448	776	935	1120	1498	UCHL5	Homo sapiens ubiquitin carboxyl-terminal hydrolase L5 (UCHL5), transcript variant 1, mRNA.
uc001gss.3	519	1480	1024	1137	1434	2335	3102	1592	1530	544	697	547	426	725	848	1073	1208	TROVE2	Homo sapiens TROVE domain family, member 2 (TROVE2), transcript variant 5, mRNA.
uc001gsz.2	145	266	158	214	294	407	621	303	246	83	120	92	68	133	135	153	225	GLRX2	Homo sapiens glutaredoxin 2 (GLRX2), nuclear gene encoding mitochondrial protein, transcript variant 2, mRNA.
uc001gtb.3	512	1169	904	736	1027	1510	2161	1258	1254	340	412	361	255	385	528	555	779	CDC73	Homo sapiens cell division cycle 73 (CDC73), mRNA.
uc001gtd.1	1116	119	106	77	127	169	263	178	135	0	2	0	0	0	0	0	0	KCNT2	Homo sapiens potassium channel, subfamily T, member 2 (KCNT2), mRNA.
uc001gtu.3	3458	11455	8302	7603	11171	17072	23526	11761	10685	926	1127	1061	847	1308	1405	1624	1983	ASPM	Homo sapiens asp (abnormal spindle) homolog, microcephaly associated (Drosophila) (ASPM), transcript variant 1, mRNA.
uc001gtx.1	890	437	360	369	425	651	918	494	477	34	49	33	21	37	52	68	81	ZBTB41	Homo sapiens zinc finger and BTB domain containing 41 (ZBTB41), mRNA.
uc021pgu.1	756	308	225	226	287	511	674	336	293	30	37	27	21	40	46	39	72	DENND1B	Homo sapiens DENN/MADD domain containing 1B (DENND1B), transcript variant 3, mRNA.
uc001gun.4	283	403	242	324	372	591	920	372	332	127	143	120	74	183	174	202	312	NEK7	Homo sapiens NIMA-related kinase 7 (NEK7), mRNA.
uc001gve.3	876	1340	925	1018	1267	1911	2581	1228	1100	272	332	310	232	304	402	477	711	ZNF281	Homo sapiens zinc finger protein 281 (ZNF281), mRNA.
uc010ppk.1	1629	2271	1852	1615	2238	3309	4668	2696	2535	323	398	372	261	375	482	558	732	KIF14	Homo sapiens kinesin family member 14 (KIF14), mRNA.
uc009wzk.3	600	449	353	339	404	766	1117	427	353	106	129	90	60	150	178	190	251	DDX59	Homo sapiens DEAD (Asp-Glu-Ala-Asp) box polypeptide 59 (DDX59), mRNA.
uc001gvk.3	1459	1909	1694	1466	1844	2809	4019	2118	1912	142	192	137	83	188	199	230	333	CAMSAP2	Homo sapiens calmodulin regulated spectrin-associated protein family, member 2 (CAMSAP2), mRNA.
uc001gvs.2	1618	41	42	31	45	61	110	52	46	2	5	5	3	11	8	18	11	KIF21B	Homo sapiens kinesin family member 21B (KIF21B), transcript variant 1, mRNA.
uc001gvy.3	164	364	276	282	390	590	823	349	312	244	320	264	155	344	377	421	620	TMEM9	Homo sapiens transmembrane protein 9 (TMEM9), mRNA.
uc001gwu.3	1855	82	141	61	74	94	223	181	112	80	118	84	63	122	130	145	232	NAV1	Homo sapiens neuron navigator 1 (NAV1), transcript variant 1, mRNA.
uc001gwz.3	1022	2633	2484	1835	2366	3623	5471	2812	2507	596	774	669	391	871	877	1117	1482	IPO9	Homo sapiens importin 9 (IPO9), mRNA.
uc001gxc.3	152	1291	809	1062	1434	2237	2945	1141	1105	335	493	354	272	492	487	676	859	TIMM17A	Homo sapiens translocase of inner mitochondrial membrane 17 homolog A (yeast) (TIMM17A), nuclear gene encoding mitochondrial protein, mRNA.
uc001gxd.3	631	1309	1078	888	1174	1775	2705	1530	1394	446	628	480	326	627	632	847	1237	RNPEP	Homo sapiens arginyl aminopeptidase (aminopeptidase B) (RNPEP), mRNA.
uc001gxk.2	167	179	119	104	154	221	351	170	181	134	202	125	85	174	207	246	349	ARL8A	Homo sapiens ADP-ribosylation factor-like 8A (ARL8A), transcript variant 1, mRNA.
uc001gxx.4	178	944	611	856	987	1732	2303	923	833	520	677	574	397	677	740	855	1299	UBE2T	Homo sapiens ubiquitin-conjugating enzyme E2T (putative) (UBE2T), mRNA.
uc001gya.2	963	243	261	183	253	349	618	374	293	24	31	21	12	42	25	39	34	PPP1R12B	Homo sapiens protein phosphatase 1, regulatory subunit 12B (PPP1R12B), transcript variant 1, mRNA.
uc001gyf.3	1525	1752	1445	1352	1657	2380	3774	2161	1952	715	881	764	525	922	1039	1243	1858	KDM5B	Homo sapiens lysine (K)-specific demethylase 5B (KDM5B), mRNA.
uc001gyl.3	104	90	87	68	74	138	193	98	98	73	81	71	61	81	113	148	178	RABIF	Homo sapiens RAB interacting factor (RABIF), mRNA.
uc001gyo.1	549	864	564	674	828	1327	1783	927	838	128	208	104	99	213	202	271	388	KLHL12	Homo sapiens kelch-like family member 12 (KLHL12), mRNA.
uc001gyq.5	356	1266	919	943	1211	1910	2795	1255	1186	173	230	141	101	221	260	308	466	ADIPOR1	Homo sapiens adiponectin receptor 1 (ADIPOR1), transcript variant 1, mRNA.
uc001gyt.2	286	448	286	356	393	607	894	376	372	93	121	101	76	121	127	162	259	CYB5R1	Homo sapiens cytochrome b5 reductase 1 (CYB5R1), mRNA.
uc001gyu.1	357	1698	1165	1345	1612	2645	3863	1851	1604	75	98	70	46	120	113	185	195	TMEM183A	Homo sapiens transmembrane protein 183A (TMEM183A), mRNA.
uc009xaj.3	1313	38	26	32	29	43	83	40	39	0	0	0	1	3	2	2	1	PPFIA4	Homo sapiens protein tyrosine phosphatase, receptor type, f polypeptide (PTPRF), interacting protein (liprin), alpha 4 (PPFIA4), mRNA.
uc001gzw.3	1186	598	698	410	575	807	1449	813	745	44	61	48	35	101	81	83	150	ATP2B4	Homo sapiens ATPase, Ca++ transporting, plasma membrane 4 (ATP2B4), transcript variant 2, mRNA.
uc021phs.1	960	827	772	572	767	1088	1721	958	881	12	15	20	17	16	13	29	45	ZBED6	Homo sapiens zinc finger, BED-type containing 6 (ZBED6), mRNA.
uc001hac.3	791	2331	1978	1718	2219	3442	5117	2522	2237	237	297	269	204	355	365	436	630	ZC3H11A	Homo sapiens zinc finger CCCH-type containing 11A (ZC3H11A), mRNA.
uc001hai.3	73	1312	756	918	1461	2279	3181	1506	1430	815	985	768	603	896	1115	1154	1968	SNRPE	Homo sapiens small nuclear ribonucleoprotein polypeptide E (SNRPE), nuclear gene encoding mitochondrial protein, mRNA.
uc001ham.3	603	43	63	28	49	71	88	55	46	41	60	48	38	44	56	82	109	SOX13	Homo sapiens SRY (sex determining region Y)-box 13 (SOX13), mRNA.
uc001hao.4	367	131	102	111	142	208	317	141	147	18	33	18	15	24	30	50	62	ETNK2	Homo sapiens ethanolamine kinase 2 (ETNK2), mRNA.
uc001hav.4	694	1944	1689	1457	1875	2744	4308	1989	1885	271	306	389	235	334	367	410	581	PPP1R15B	Homo sapiens protein phosphatase 1, regulatory subunit 15B (PPP1R15B), mRNA.
uc001haw.3	1615	128	150	75	118	130	262	196	116	15	38	23	11	43	45	47	74	PIK3C2B	Homo sapiens phosphatidylinositol-4-phosphate 3-kinase, catalytic subunit type 2 beta (PIK3C2B), mRNA.
uc001hba.3	471	728	623	427	593	869	1398	842	752	31	39	29	19	59	66	40	78	MDM4	Homo sapiens Mdm4 p53 binding protein homolog (mouse) (MDM4), transcript variant 1, mRNA.
uc001hbt.3	236	48	58	37	33	69	120	57	66	0	0	0	0	0	0	0	0	TMEM81	Homo sapiens transmembrane protein 81 (TMEM81), mRNA.
uc001hbu.2	519	762	614	599	763	1094	1644	790	714	266	279	259	191	299	326	452	601	RBBP5	Homo sapiens retinoblastoma binding protein 5 (RBBP5), transcript variant 1, mRNA.
uc001hbw.3	910	460	421	350	413	598	1014	580	536	90	89	73	58	78	99	126	182	DSTYK	Homo sapiens dual serine/threonine and tyrosine protein kinase (DSTYK), transcript variant 1, mRNA.
uc021pia.1	690	55	53	34	53	87	143	59	40	8	2	0	2	2	3	2	5	TMCC2	Homo sapiens transmembrane and coiled-coil domain family 2 (TMCC2), transcript variant 1, mRNA.
uc001hcr.3	485	31	27	19	32	28	82	36	31	38	23	25	10	37	49	61	49	CDK18	Homo sapiens cyclin-dependent kinase 18 (CDK18), transcript variant 1, mRNA.
uc001hda.1	534	42	44	35	25	62	84	54	32	15	36	17	6	25	17	25	45	SLC45A3	Homo sapiens solute carrier family 45, member 3 (SLC45A3), mRNA.
uc001hdb.3	224	9650	7284	7668	9396	14866	19276	9713	9945	1707	2146	1528	1169	2125	2335	2649	4137	NUCKS1	Homo sapiens nuclear casein kinase and cyclin-dependent kinase substrate 1 (NUCKS1), mRNA.
uc001hde.4	184	117	125	96	122	188	252	140	125	46	73	62	32	65	71	120	131	RAB7L1	Homo sapiens RAB7, member RAS oncogene family-like 1 (RAB7L1), transcript variant 2, mRNA.
uc001hdh.1	494	239	239	147	169	294	436	259	216	47	54	45	25	68	69	70	134	SLC41A1	Homo sapiens solute carrier family 41, member 1 (SLC41A1), mRNA.
uc001hdr.4	130	297	224	230	297	462	593	308	228	133	158	150	111	165	184	249	327	FAM72A	Homo sapiens family with sequence similarity 72, member A (FAM72A), mRNA.
uc001hdy.3	965	903	871	611	821	1217	1906	984	922	269	381	290	169	381	430	521	754	SRGAP2	Homo sapiens SLIT-ROBO Rho GTPase activating protein 2 (SRGAP2), transcript variant 1, mRNA.
uc001heh.2	565	1225	923	1029	1204	2023	2884	1198	1144	156	211	143	129	223	231	289	394	EIF2D	Homo sapiens eukaryotic translation initiation factor 2D (EIF2D), transcript variant 1, mRNA.
uc001hej.3	569	371	290	276	362	518	845	409	329	64	92	73	50	106	114	175	214	DYRK3	Homo sapiens dual-specificity tyrosine-(Y)-phosphorylation regulated kinase 3 (DYRK3), transcript variant 1, mRNA.
uc001hem.2	381	575	472	398	546	834	1158	527	459	98	138	73	42	120	137	192	242	MAPKAPK2	Homo sapiens mitogen-activated protein kinase-activated protein kinase 2 (MAPKAPK2), transcript variant 2, mRNA.
uc001hfe.1	329	629	511	466	621	1022	1540	755	701	67	105	70	58	109	114	119	197	YOD1	Homo sapiens YOD1 deubiquitinase (YOD1), transcript variant 1, mRNA.
uc001hfg.3	486	266	166	219	246	373	532	263	221	25	28	18	17	28	34	36	60	PFKFB2	Homo sapiens 6-phosphofructo-2-kinase/fructose-2,6-biphosphatase 2 (PFKFB2), transcript variant 1, mRNA.
uc001hfr.4	421	598	489	469	646	887	1445	714	636	176	231	130	95	312	324	299	408	CD55	Homo sapiens CD55 molecule, decay accelerating factor for complement (Cromer blood group) (CD55), transcript variant 2, mRNA.
uc001hfv.3	1073	68	46	51	70	99	126	71	63	35	51	33	20	66	61	52	59	CR2	Homo sapiens complement component (3d/Epstein Barr virus) receptor 2 (CR2), transcript variant 1, mRNA.
uc001hgj.3	380	1079	799	783	1023	1669	2212	1182	1097	272	423	298	185	406	540	501	800	CD46	Homo sapiens CD46 molecule, complement regulatory protein (CD46), transcript variant b, mRNA.
uc001hgz.3	1875	85	127	58	98	107	227	143	97	23	47	42	18	56	50	60	75	PLXNA2	Homo sapiens plexin A2 (PLXNA2), mRNA.
uc001hhp.1	250	56	36	53	46	81	124	54	44	10	22	15	9	17	14	35	35	C1orf74	Homo sapiens chromosome 1 open reading frame 74 (C1orf74), mRNA.
uc001hhr.2	737	1097	921	869	1070	1672	2470	1027	1009	156	205	179	135	220	291	323	446	DIEXF	Homo sapiens digestive organ expansion factor homolog (zebrafish) (DIEXF), mRNA.
uc001hhy.3	337	40	32	36	45	69	97	58	48	57	83	54	39	106	103	94	163	SERTAD4	Homo sapiens SERTA domain containing 4 (SERTAD4), mRNA.
uc009xcx.3	474	24	28	29	24	58	68	47	30	20	40	18	13	29	17	23	35	HHAT	Homo sapiens hedgehog acyltransferase (HHAT), transcript variant 2, mRNA.
uc010psw.2	534	381	335	296	392	548	785	437	352	52	67	52	46	68	83	99	168	RCOR3	Homo sapiens REST corepressor 3 (RCOR3), transcript variant 1, mRNA.
uc001hii.3	538	152	136	136	190	235	375	200	210	75	95	83	64	99	108	140	177	TRAF5	Homo sapiens TNF receptor-associated factor 5 (TRAF5), transcript variant 3, mRNA.
uc001hio.1	488	348	313	245	303	555	848	306	243	105	172	92	75	127	128	134	241	SLC30A1	Homo sapiens solute carrier family 30 (zinc transporter), member 1 (SLC30A1), mRNA.
uc001hir.2	426	1063	778	826	992	1652	2309	1097	1104	279	358	239	208	394	428	495	640	NEK2	Homo sapiens NIMA-related kinase 2 (NEK2), transcript variant 1, mRNA.
uc001hiv.3	351	917	666	669	823	1397	1967	936	925	123	138	62	61	157	155	189	274	LPGAT1	Homo sapiens lysophosphatidylglycerol acyltransferase 1 (LPGAT1), mRNA.
uc001hiw.2	943	2294	1925	1769	2208	3466	4942	2400	2191	416	541	391	327	571	653	861	1124	INTS7	Homo sapiens integrator complex subunit 7 (INTS7), transcript variant 1, mRNA.
uc009xdc.3	711	2079	1584	1646	2090	3180	4561	2214	1795	536	765	521	432	670	778	976	1393	DTL	Homo sapiens denticleless E3 ubiquitin protein ligase homolog (Drosophila) (DTL), mRNA.
uc001hjb.3	467	579	449	440	564	957	1329	664	551	101	118	72	44	124	109	152	175	PPP2R5A	Homo sapiens protein phosphatase 2, regulatory subunit B', alpha (PPP2R5A), transcript variant 1, mRNA.
uc010pte.2	392	330	267	278	289	551	756	386	301	63	92	53	53	89	109	124	185	TMEM206	Homo sapiens transmembrane protein 206 (TMEM206), transcript variant 1, mRNA.
uc001hjd.3	153	528	353	460	513	919	1322	627	576	139	183	117	85	200	212	266	394	NENF	Homo sapiens neudesin neurotrophic factor (NENF), transcript variant 1, mRNA.
uc021pit.1	105	43	38	46	48	84	129	36	46	33	40	32	21	34	41	47	76	ATF3	Homo sapiens activating transcription factor 3 (ATF3), transcript variant 5, mRNA.
uc001hjl.2	108	17	18	17	20	54	78	33	34	15	17	12	10	29	18	19	41	BATF3	Homo sapiens basic leucine zipper transcription factor, ATF-like 3 (BATF3), mRNA.
uc001hjn.3	262	807	577	600	780	1289	1784	807	752	184	244	169	137	224	278	375	423	NSL1	Homo sapiens NSL1, MIND kinetochore complex component, homolog (S. cerevisiae) (NSL1), transcript variant 1, mRNA.
uc001hjo.2	255	280	202	247	268	469	661	334	276	82	125	75	57	129	139	155	187	TATDN3	Homo sapiens TatD DNase domain containing 3 (TATDN3), transcript variant 1, mRNA.
uc001hjt.3	536	448	399	383	447	704	1125	522	434	104	118	104	57	138	140	188	278	FLVCR1	Homo sapiens feline leukemia virus subgroup C cellular receptor 1 (FLVCR1), mRNA.
uc001hjw.3	292	35	26	24	31	54	71	42	42	9	11	10	3	7	12	15	24	VASH2	Homo sapiens vasohibin 2 (VASH2), transcript variant 1, mRNA.
uc001hjz.3	525	765	532	628	790	1196	1818	740	724	145	147	158	112	169	208	222	321	ANGEL2	Homo sapiens angel homolog 2 (Drosophila) (ANGEL2), mRNA.
uc010ptr.2	1047	696	552	517	666	1063	1548	747	698	56	71	44	46	67	93	106	117	RPS6KC1	Homo sapiens ribosomal protein S6 kinase, 52kDa, polypeptide 1 (RPS6KC1), transcript variant 1, mRNA.
uc021pix.1	414	654	506	514	662	1036	1508	731	682	115	148	103	75	195	176	239	280	SMYD2	Homo sapiens SET and MYND domain containing 2 (SMYD2), mRNA.
uc001hkk.2	1168	374	428	256	352	446	867	519	448	221	279	178	143	328	328	424	546	PTPN14	Homo sapiens protein tyrosine phosphatase, non-receptor type 14 (PTPN14), mRNA.
uc001hkm.3	3095	16668	13130	11435	16480	25428	32402	17931	17450	1946	2522	2015	1648	2647	2942	3284	4457	CENPF	Homo sapiens centromere protein F, 350/400kDa (CENPF), mRNA.
uc001hks.3	796	2177	1612	1678	2270	3248	4801	2388	2238	293	348	307	215	388	420	504	688	KCTD3	Homo sapiens potassium channel tetramerisation domain containing 3 (KCTD3), mRNA.
uc001hlf.1	509	694	542	514	620	995	1384	757	711	98	136	98	93	156	175	204	258	GPATCH2	Homo sapiens G patch domain containing 2 (GPATCH2), mRNA.
uc001hlh.1	342	36	34	29	48	63	119	51	38	7	6	9	2	8	12	5	27	SPATA17	Homo sapiens spermatogenesis associated 17 (SPATA17), mRNA.
uc001hlj.3	263	1190	930	1034	1233	1845	2618	1416	1393	306	356	355	192	386	400	500	825	RRP15	Homo sapiens ribosomal RNA processing 15 homolog (S. cerevisiae) (RRP15), mRNA.
uc001hlq.4	218	437	304	387	447	737	995	458	426	135	200	132	120	186	200	289	375	LYPLAL1	Homo sapiens lysophospholipase-like 1 (LYPLAL1), mRNA.
uc001hly.1	1493	12563	9634	10246	12784	20846	28918	13430	12659	1876	2346	1922	1387	2818	3057	3551	4546	EPRS	Homo sapiens glutamyl-prolyl-tRNA synthetase (EPRS), mRNA.
uc001hma.3	289	710	530	562	663	1042	1577	730	731	302	367	290	250	336	430	592	737	BPNT1	Homo sapiens 3'(2'), 5'-bisphosphate nucleotidase 1 (BPNT1), mRNA.
uc001hmc.3	993	5675	4272	4568	5602	8746	12542	6060	5792	490	729	588	380	768	821	886	1243	IARS2	Homo sapiens isoleucyl-tRNA synthetase 2, mitochondrial (IARS2), nuclear gene encoding mitochondrial protein, mRNA.
uc010puk.1	1374	1871	1493	1460	1921	2883	4090	2162	1970	427	503	437	315	520	575	736	997	RAB3GAP2	Homo sapiens RAB3 GTPase activating protein subunit 2 (non-catalytic) (RAB3GAP2), mRNA.
uc001hmn.4	776	450	441	376	446	724	1036	551	430	69	107	82	50	102	111	143	202	MARK1	Homo sapiens MAP/microtubule affinity-regulating kinase 1 (MARK1), mRNA.
uc001hmq.3	316	123	95	108	119	173	222	177	147	55	68	61	38	93	85	119	137	2015-03-02	Homo sapiens mitochondrial amidoxime reducing component 2 (MARC2), nuclear gene encoding mitochondrial protein, mRNA.
uc001hms.3	318	485	405	404	501	820	1201	586	526	123	191	105	82	174	220	254	337	2015-03-01	Homo sapiens mitochondrial amidoxime reducing component 1 (MARC1), nuclear gene encoding mitochondrial protein, mRNA.
uc001hmv.4	469	53	61	47	50	95	131	69	68	33	45	36	29	33	44	55	98	HLX	Homo sapiens H2.0-like homeobox (HLX), mRNA.
uc009xdz.2	431	315	244	250	323	412	626	367	360	54	71	48	40	72	63	107	149	TAF1A	Homo sapiens TATA box binding protein (TBP)-associated factor, RNA polymerase I, A, 48kDa (TAF1A), transcript variant 3, mRNA.
uc001hnl.3	1888	2907	2343	2192	2836	4183	6090	3354	3002	422	552	420	250	670	748	760	1011	MIA3	Homo sapiens melanoma inhibitory activity family, member 3 (MIA3), mRNA.
uc001hnn.3	287	363	325	230	334	499	752	381	357	93	139	66	62	138	142	182	240	AIDA	Homo sapiens axin interactor, dorsalization associated (AIDA), mRNA.
uc001hnq.1	392	829	628	624	822	1257	1775	852	765	220	262	217	153	310	381	495	576	BROX	Homo sapiens BRO1 domain and CAAX motif containing (BROX), mRNA.
uc001hnu.2	1505	161	119	118	153	229	332	143	110	34	32	34	15	36	45	38	57	DISP1	Homo sapiens dispatched homolog 1 (Drosophila) (DISP1), mRNA.
uc001hob.4	681	2428	1770	1983	2444	3830	5347	2529	2533	469	644	359	288	655	669	828	1223	CAPN2	Homo sapiens calpain 2, (m/II) large subunit (CAPN2), transcript variant 1, mRNA.
uc010pvb.2	1115	1846	1511	1391	1737	2697	3996	2084	1886	405	518	446	276	561	575	741	1019	TP53BP2	Homo sapiens tumor protein p53 binding protein, 2 (TP53BP2), transcript variant 1, mRNA.
uc001hoh.3	349	930	725	791	938	1511	2283	1010	873	226	324	246	172	289	315	373	518	FBXO28	Homo sapiens F-box protein 28 (FBXO28), transcript variant 1, mRNA.
uc001hoj.3	304	2031	1454	1651	2036	3437	4742	1862	1634	1151	1492	1090	859	1441	1737	1840	2970	DEGS1	Homo sapiens delta(4)-desaturase, sphingolipid 1 (DEGS1), mRNA.
uc001hok.3	837	2409	1950	1988	2323	3885	5581	2750	2436	321	444	318	215	422	478	551	774	NVL	Homo sapiens nuclear VCP-like (NVL), transcript variant 1, mRNA.
uc001hom.2	120	1025	627	797	998	1537	2330	885	740	451	585	461	374	643	689	875	1064	CNIH4	Homo sapiens cornichon homolog 4 (Drosophila) (CNIH4), transcript variant 1, mRNA.
uc001hop.4	642	1353	1642	956	1235	1928	3462	2120	1957	445	548	375	309	546	624	848	1109	WDR26	Homo sapiens WD repeat domain 26 (WDR26), transcript variant 1, mRNA.
uc001how.2	4496	1799	1623	1394	1799	2814	4192	2221	2052	198	239	147	120	264	331	386	529	DNAH14	Homo sapiens dynein, axonemal, heavy chain 14 (DNAH14), transcript variant 1, mRNA.
uc001hoy.3	596	4092	3089	3252	3932	6516	8817	4241	3995	1347	1634	1173	904	1884	1958	2110	3386	LBR	Homo sapiens lamin B receptor (LBR), transcript variant 1, mRNA.
uc001hpc.1	572	2531	1965	2031	2590	3873	5125	2298	2061	690	982	618	423	934	1041	1345	1738	ENAH	Homo sapiens enabled homolog (Drosophila) (ENAH), transcript variant 1, mRNA.
uc001hpg.3	67	2028	1260	1632	2201	3648	4707	1993	1998	1124	1326	993	743	1417	1526	1904	2790	SRP9	Homo sapiens signal recognition particle 9kDa (SRP9), transcript variant 2, mRNA.
uc001hpk.3	436	242	238	156	209	292	538	297	264	212	263	215	127	305	306	428	566	EPHX1	Homo sapiens epoxide hydrolase 1, microsomal (xenobiotic) (EPHX1), transcript variant 2, mRNA.
uc001hpm.2	788	191	174	144	223	269	456	220	181	65	69	68	50	101	89	128	147	TMEM63A	Homo sapiens transmembrane protein 63A (TMEM63A), mRNA.
uc001hpq.4	301	1076	769	776	1010	1539	2098	1047	896	493	776	558	398	729	731	1001	1467	PYCR2	Homo sapiens pyrroline-5-carboxylate reductase family, member 2 (PYCR2), transcript variant 1, mRNA.
uc001hpu.4	432	1321	1067	1064	1263	2026	3009	1536	1409	467	546	407	315	572	656	822	1167	SDE2	Homo sapiens SDE2 telomere maintenance homolog (S. pombe) (SDE2), mRNA.
uc001hpw.3	117	3745	2364	2849	3654	6021	8172	3140	2903	4204	5454	3793	2695	4928	6306	8301	10387	H3F3A	Homo sapiens H3 histone, family 3A (H3F3A), mRNA.
uc001hpy.3	509	1283	844	980	1232	1877	2529	1248	1249	437	572	408	325	533	600	781	1071	ACBD3	Homo sapiens acyl-CoA binding domain containing 3 (ACBD3), mRNA.
uc001hqa.3	539	1022	687	810	1005	1530	2124	940	893	270	333	265	199	323	384	480	536	LIN9	Homo sapiens lin-9 homolog (C. elegans) (LIN9), transcript variant 1, mRNA.
uc001hqd.4	995	22347	17449	16713	21721	33596	46081	22878	21672	5020	6769	5471	3827	6856	7264	9549	13298	PARP1	Homo sapiens poly (ADP-ribose) polymerase 1 (PARP1), mRNA.
uc010pvo.2	927	67	61	56	73	127	167	102	88	40	68	59	29	76	77	70	113	ITPKB	Homo sapiens inositol-trisphosphate 3-kinase B (ITPKB), mRNA.
uc009xeo.1	429	424	340	324	411	682	943	480	467	66	122	65	50	145	106	132	215	PSEN2	Homo sapiens presenilin 2 (Alzheimer disease 4) (PSEN2), transcript variant 1, mRNA.
uc001hqn.1	628	1560	1074	1220	1496	2339	3342	1467	1404	307	445	307	216	474	479	606	873	ADCK3	Homo sapiens aarF domain containing kinase 3 (ADCK3), nuclear gene encoding mitochondrial protein, mRNA.
uc001hqr.3	1700	3037	2690	2312	3007	4601	6956	3697	3597	212	303	199	195	320	321	391	430	CDC42BPA	Homo sapiens CDC42 binding protein kinase alpha (DMPK-like) (CDC42BPA), transcript variant B, mRNA.
uc021pjy.1	561	794	537	608	785	1118	1611	770	755	49	84	67	40	50	57	85	133	ZNF678	Homo sapiens zinc finger protein 678 (ZNF678), transcript variant 1, mRNA.
uc001hrb.3	444	873	676	769	892	1404	2138	952	867	195	306	277	198	289	289	388	616	JMJD4	Homo sapiens jumonji domain containing 4 (JMJD4), transcript variant 1, mRNA.
uc001hrf.2	445	1224	915	991	1220	1965	3006	1259	1097	185	285	221	146	230	242	359	500	SNAP47	Homo sapiens synaptosomal-associated protein, 47kDa (SNAP47), mRNA.
uc001hrr.3	162	2969	2107	2060	3096	4168	6006	2183	1904	1767	2432	1732	1207	2273	2609	3341	4774	ARF1	Homo sapiens ADP-ribosylation factor 1 (ARF1), transcript variant 3, mRNA.
uc001hrx.3	244	543	361	394	488	723	985	570	522	116	163	139	101	125	140	156	297	C1orf35	Homo sapiens chromosome 1 open reading frame 35 (C1orf35), mRNA.
uc001hrz.4	145	575	409	517	578	943	1332	667	559	204	337	227	185	308	325	387	657	MRPL55	Homo sapiens mitochondrial ribosomal protein L55 (MRPL55), nuclear gene encoding mitochondrial protein, transcript variant 4, mRNA.
uc021pkf.1	222	1073	713	917	1138	1888	2595	1212	1123	141	224	128	117	209	204	300	413	GUK1	Homo sapiens guanylate kinase 1 (GUK1), transcript variant 5, mRNA.
uc001hsl.4	337	195	172	153	188	292	464	208	188	60	107	82	67	94	116	124	216	IBA57	Homo sapiens IBA57, iron-sulfur cluster assembly homolog (S. cerevisiae) (IBA57), mRNA.
uc001hsq.2	8904	243	233	148	188	268	459	330	265	10	14	20	6	18	13	12	13	OBSCN	Homo sapiens obscurin, cytoskeletal calmodulin and titin-interacting RhoGEF (OBSCN), transcript variant IC, mRNA.
uc001hss.3	449	383	289	262	341	559	894	447	415	127	147	116	90	127	153	209	329	TRIM11	Homo sapiens tripartite motif containing 11 (TRIM11), mRNA.
uc001hsy.3	111	1542	1116	1546	1712	2933	4447	1792	1482	1501	2207	1316	962	1842	2061	2681	3946	HIST3H2A	Homo sapiens histone cluster 3, H2a (HIST3H2A), mRNA.
uc001hsz.3	107	5114	3186	4180	5216	8123	12157	4330	3470	2057	2597	2091	1509	2348	2541	3905	4739	HIST3H2BB	Homo sapiens histone cluster 3, H2bb (HIST3H2BB), mRNA.
uc001htb.3	215	576	395	353	515	799	1138	621	599	326	489	308	259	412	485	595	1157	RNF187	Homo sapiens ring finger protein 187 (RNF187), mRNA.
uc001htf.3	239	61	42	41	64	100	144	62	63	41	58	45	27	45	50	71	102	RHOU	Homo sapiens ras homolog family member U (RHOU), transcript variant 1, mRNA.
uc001hth.4	199	565	357	456	568	959	1286	616	569	142	200	106	96	208	212	246	382	RAB4A	Homo sapiens RAB4A, member RAS oncogene family (RAB4A), transcript variant 1, mRNA.
uc001htl.4	251	225	157	175	222	316	456	266	256	122	171	127	108	155	149	202	316	CCSAP	Homo sapiens centriole, cilia and spindle-associated protein (CCSAP), mRNA.
uc001htm.3	358	148	126	132	136	229	315	131	86	907	1121	715	590	1178	1239	1581	2347	ACTA1	Homo sapiens actin, alpha 1, skeletal muscle (ACTA1), mRNA.
uc001htn.3	1137	6864	4978	5560	6561	10799	15719	7730	6967	1369	1722	1314	1026	1805	2054	2381	3476	NUP133	Homo sapiens nucleoporin 133kDa (NUP133), mRNA.
uc001htp.4	719	1345	1064	1130	1419	2169	3152	1544	1488	134	169	137	105	188	222	239	391	ABCB10	Homo sapiens ATP-binding cassette, sub-family B (MDR/TAP), member 10 (ABCB10), nuclear gene encoding mitochondrial protein, mRNA.
uc001htq.3	570	994	740	777	938	1528	2050	990	747	86	107	98	53	121	112	170	271	TAF5L	Homo sapiens TAF5-like RNA polymerase II, p300/CBP-associated factor (PCAF)-associated factor, 65kDa (TAF5L), transcript variant 1, mRNA.
uc001hts.1	1505	3112	2551	2325	2912	4609	6710	3215	2865	519	699	470	359	674	752	904	1398	URB2	Homo sapiens URB2 ribosome biogenesis 2 homolog (S. cerevisiae) (URB2), mRNA.
uc010pwa.1	552	948	765	622	782	1327	1845	1056	978	283	366	241	131	339	371	417	688	GALNT2	Homo sapiens UDP-N-acetyl-alpha-D-galactosamine:polypeptide N-acetylgalactosaminyltransferase 2 (GalNAc-T2) (GALNT2), mRNA.
uc031psq.1	505	103	108	72	135	169	243	119	68	31	53	22	16	50	65	56	87	PGBD5	Homo sapiens piggyBac transposable element derived 5 (PGBD5), mRNA.
uc001htw.3	719	1720	1244	1343	1702	2688	3937	1691	1656	340	463	354	241	457	509	599	829	COG2	Homo sapiens component of oligomeric golgi complex 2 (COG2), transcript variant 1, mRNA.
uc001hub.3	308	198	175	131	176	274	419	274	234	129	183	122	95	147	156	253	381	C1orf198	Homo sapiens chromosome 1 open reading frame 198 (C1orf198), transcript variant 1, mRNA.
uc001huf.4	841	978	771	804	1003	1506	2253	1139	1062	136	218	175	114	291	305	282	440	TTC13	Homo sapiens tetratricopeptide repeat domain 13 (TTC13), transcript variant 1, mRNA.
uc001huh.3	252	548	368	434	508	900	1165	528	513	238	287	232	153	284	327	391	572	ARV1	Homo sapiens ARV1 homolog (S. cerevisiae) (ARV1), mRNA.
uc001hui.2	165	74	44	51	83	122	186	104	112	50	98	66	54	83	97	108	172	FAM89A	Homo sapiens family with sequence similarity 89, member A (FAM89A), mRNA.
uc001hul.3	274	695	494	547	687	1086	1511	774	687	179	250	201	136	253	290	355	462	C1orf131	Homo sapiens chromosome 1 open reading frame 131 (C1orf131), mRNA.
uc001hup.4	661	1919	1347	1565	1932	3018	4354	2193	1955	281	307	225	158	375	389	428	610	GNPAT	Homo sapiens glyceronephosphate O-acyltransferase (GNPAT), mRNA.
uc001huq.3	706	1241	1061	928	1125	1765	2761	1463	1308	299	406	295	246	381	367	468	711	EXOC8	Homo sapiens exocyst complex component 8 (EXOC8), mRNA.
uc001hur.4	470	1226	955	962	1214	1971	2629	1390	1257	255	303	296	243	287	397	405	628	SPRTN	Homo sapiens SprT-like N-terminal domain (SPRTN), transcript variant 1, mRNA.
uc001huv.2	407	550	446	430	515	796	1264	676	620	196	243	151	105	241	228	339	466	EGLN1	Homo sapiens egl nine homolog 1 (C. elegans) (EGLN1), mRNA.
uc001huw.3	271	1500	1131	1129	1446	2354	3305	1570	1509	564	678	500	405	679	826	956	1319	TSNAX	Homo sapiens translin-associated factor X (TSNAX), mRNA.
uc010pxh.2	867	120	86	76	101	144	223	104	100	5	15	17	14	28	15	22	29	DISC1	Homo sapiens disrupted in schizophrenia 1 (DISC1), transcript variant a, mRNA.
uc001hvg.3	1703	488	369	361	455	663	1040	480	429	77	106	77	50	101	114	125	187	SIPA1L2	Homo sapiens signal-induced proliferation-associated 1 like 2 (SIPA1L2), mRNA.
uc001hvj.1	171	692	447	479	625	1019	1397	701	621	230	277	245	151	298	330	418	648	NTPCR	Homo sapiens nucleoside-triphosphatase, cancer-related (NTPCR), mRNA.
uc001hvl.2	2118	1145	1030	816	1078	1563	2490	1305	1122	9	11	21	11	48	26	25	22	PCNXL2	Homo sapiens pecanex-like 2 (Drosophila) (PCNXL2), mRNA.
uc001hvt.4	1017	824	694	628	915	1259	1917	1076	1002	99	114	76	64	135	140	223	255	KIAA1804	Homo sapiens mixed lineage kinase 4 (KIAA1804), mRNA.
uc010pxo.1	317	28	34	28	36	47	63	40	33	44	68	41	36	65	63	97	140	KCNK1	Homo sapiens potassium channel, subfamily K, member 1 (KCNK1), mRNA.
uc001hwc.3	106	318	198	219	295	460	647	370	349	244	332	236	194	277	351	442	611	COA6	Homo sapiens cytochrome c oxidase assembly factor 6 homolog (S. cerevisiae) (COA6), transcript variant 1, mRNA.
uc001hwd.3	1602	2842	2490	2360	2977	4401	6938	3519	3305	303	365	277	204	443	449	508	729	TARBP1	Homo sapiens TAR (HIV-1) RNA binding protein 1 (TARBP1), mRNA.
uc001hwg.3	568	808	638	568	788	1178	1758	753	706	338	461	352	218	386	504	627	937	IRF2BP2	Homo sapiens interferon regulatory factor 2 binding protein 2 (IRF2BP2), transcript variant 1, mRNA.
uc001hwl.3	126	3045	2160	2214	2916	4582	6486	2766	2582	882	1203	824	622	1309	1475	1561	2341	TOMM20	Homo sapiens translocase of outer mitochondrial membrane 20 homolog (yeast) (TOMM20), nuclear gene encoding mitochondrial protein, mRNA.
uc001hwn.3	411	1662	1133	1324	1640	2565	3872	1875	1692	330	444	314	259	436	531	609	772	RBM34	Homo sapiens RNA binding motif protein 34 (RBM34), transcript variant 1, mRNA.
uc001hwq.3	1293	2168	1748	1609	2062	3051	4130	2279	2140	257	334	297	247	351	364	487	694	ARID4B	Homo sapiens AT rich interactive domain 4B (RBP1-like) (ARID4B), transcript variant 1, mRNA.
uc001hwv.3	281	789	632	635	832	1355	1824	866	775	90	95	79	90	113	157	157	210	GGPS1	Homo sapiens geranylgeranyl diphosphate synthase 1 (GGPS1), transcript variant 2, mRNA.
uc001hxa.1	508	1021	803	792	1005	1525	2360	1159	1009	334	436	280	231	437	418	612	719	TBCE	Homo sapiens tubulin folding cofactor E (TBCE), transcript variant 1, mRNA.
uc001hxc.3	481	841	672	637	865	1293	1852	892	860	65	67	53	28	86	89	116	160	B3GALNT2	Homo sapiens beta-1,3-N-acetylgalactosaminyltransferase 2 (B3GALNT2), transcript variant 1, mRNA.
uc001hxj.3	3782	844	739	609	766	1172	1733	1027	842	66	81	94	49	105	94	128	150	LYST	Homo sapiens lysosomal trafficking regulator (LYST), transcript variant 1, mRNA.
uc001hxo.3	1228	796	1069	573	793	1048	2005	1157	951	437	662	427	252	787	818	876	1270	NID1	Homo sapiens nidogen 1 (NID1), mRNA.
uc001hxq.3	380	113	77	90	101	164	231	130	103	22	45	25	20	37	44	52	89	GPR137B	Homo sapiens G protein-coupled receptor 137B (GPR137B), mRNA.
uc001hxt.3	448	213	170	146	181	284	446	210	219	72	78	67	44	106	98	106	156	ERO1LB	Homo sapiens ERO1-like beta (S. cerevisiae) (ERO1LB), mRNA.
uc001hyd.2	2125	12255	9482	9557	11780	19085	27731	13079	12152	1338	1657	1272	1009	1704	1968	2419	3144	HEATR1	Homo sapiens HEAT repeat containing 1 (HEATR1), mRNA.
uc001hyf.2	875	81	96	55	81	123	202	130	117	27	37	28	13	25	19	48	57	ACTN2	Homo sapiens actinin, alpha 2 (ACTN2), transcript variant 1, mRNA.
uc009xgj.1	92	284	232	195	255	415	595	332	339	41	50	52	24	47	52	53	93	MTR	Homo sapiens 5-methyltetrahydrofolate-homocysteine methyltransferase (MTR), mRNA.
uc001hyi.4	1246	4227	3542	3298	4041	6321	9134	4947	4611	631	801	751	507	892	959	1052	1617	MTR	Homo sapiens 5-methyltetrahydrofolate-homocysteine methyltransferase (MTR), mRNA.
uc001hyl.1	4948	227	209	141	189	297	458	237	221	151	161	179	126	287	213	278	289	RYR2	Homo sapiens ryanodine receptor 2 (cardiac) (RYR2), mRNA.
uc010pyd.2	1703	122	134	75	107	165	262	175	188	90	117	61	46	133	116	119	188	FMN2	Homo sapiens formin 2 (FMN2), mRNA.
uc001hyx.3	491	2315	1598	1825	2325	3763	5410	2229	2017	747	971	693	452	992	1092	1412	1833	FH	Homo sapiens fumarate hydratase (FH), nuclear gene encoding mitochondrial protein, mRNA.
uc001hzd.3	637	1125	839	915	1159	1726	2390	1160	1131	132	168	147	93	184	192	271	322	CHML	Homo sapiens choroideremia-like (Rab escort protein 2) (CHML), mRNA.
uc001hza.3	383	38	37	37	45	77	96	71	53	23	11	27	11	14	34	35	44	OPN3	Homo sapiens opsin 3 (OPN3), mRNA.
uc001hzh.3	827	2910	2242	2310	2946	4509	6525	3243	2978	298	380	283	212	381	409	543	625	EXO1	Homo sapiens exonuclease 1 (EXO1), transcript variant 2, mRNA.
uc021plo.1	1565	2933	2418	2118	2934	4232	6180	3283	2962	483	584	452	325	575	690	853	1105	CEP170	Homo sapiens centrosomal protein 170kDa (CEP170), transcript variant alpha, mRNA.
uc001hzw.3	694	518	438	377	505	790	1117	592	582	60	93	61	37	93	96	119	166	SDCCAG8	Homo sapiens serologically defined colon cancer antigen 8 (SDCCAG8), mRNA.
uc001iab.2	460	762	642	628	827	1210	1847	997	892	105	89	53	41	119	103	148	190	AKT3	Homo sapiens v-akt murine thymoma viral oncogene homolog 3 (protein kinase B, gamma) (AKT3), transcript variant 1, mRNA.
uc031psv.1	503	560	456	402	481	728	1092	667	588	61	84	61	39	88	86	112	159	ZBTB18	Homo sapiens zinc finger and BTB domain containing 18 (ZBTB18), transcript variant 3, mRNA.
uc001iaj.3	437	2383	1677	1833	2446	3575	4862	2581	2727	559	662	454	286	730	812	935	1405	ADSS	Homo sapiens adenylosuccinate synthase (ADSS), mRNA.
uc001iam.3	932	41	32	31	38	63	109	48	54	2	1	1	2	0	2	2	3	C1orf101	Homo sapiens chromosome 1 open reading frame 101 (C1orf101), transcript variant 1, mRNA.
uc001iao.3	175	562	356	413	531	894	1251	575	583	121	176	86	88	190	191	261	331	DESI2	Homo sapiens desumoylating isopeptidase 2 (DESI2), mRNA.
uc001iar.3	99	169	109	115	148	287	359	195	194	42	78	48	45	61	57	72	98	COX20	Homo sapiens COX20 cytochrome C oxidase assembly factor (COX20), mRNA.
uc001iaz.1	806	23368	18210	16282	23141	33404	43886	25777	26110	9079	11606	8985	6956	11939	13623	14657	23379	HNRNPU	Homo sapiens heterogeneous nuclear ribonucleoprotein U (scaffold attachment factor A) (HNRNPU), transcript variant 1, mRNA.
uc001ibc.2	143	62	51	42	52	87	139	75	52	13	14	8	7	10	11	14	25	EFCAB2	Homo sapiens EF-hand calcium binding domain 2 (EFCAB2), transcript variant 1, mRNA.
uc001ibf.1	2089	44	56	39	35	42	113	63	51	23	40	34	27	39	32	62	79	KIF26B	Homo sapiens kinesin family member 26B (KIF26B), mRNA.
uc001ibl.3	409	222	204	187	213	366	529	260	245	78	70	63	39	88	95	118	141	SMYD3	Homo sapiens SET and MYND domain containing 3 (SMYD3), transcript variant 1, mRNA.
uc001ibn.3	377	327	257	291	324	564	765	408	378	141	159	128	143	166	193	208	326	TFB2M	Homo sapiens transcription factor B2, mitochondrial (TFB2M), nuclear gene encoding mitochondrial protein, mRNA.
uc001ibp.3	706	272	211	213	326	427	667	337	278	29	36	30	18	43	53	69	92	CNST	Homo sapiens consortin, connexin sorting protein (CNST), transcript variant 1, mRNA.
uc001ibr.3	410	659	451	578	626	1112	1573	708	656	181	245	177	110	245	300	348	465	SCCPDH	Homo sapiens saccharopine dehydrogenase (putative) (SCCPDH), mRNA.
uc001ibv.2	2256	3614	3046	2759	3482	5384	8063	4067	3588	458	531	426	311	570	664	759	1003	AHCTF1	Homo sapiens AT hook containing transcription factor 1 (AHCTF1), mRNA.
uc009xgu.3	496	149	144	116	145	236	367	206	199	25	43	35	28	39	37	69	79	ZNF695	Homo sapiens zinc finger protein 695 (ZNF695), transcript variant 1, mRNA.
uc001icd.2	370	90	56	64	75	135	196	85	66	15	24	17	14	25	29	33	46	ZNF670	Homo sapiens zinc finger protein 670 (ZNF670), transcript variant 1, mRNA.
uc001ice.2	445	75	93	82	117	174	221	88	107	24	37	31	17	28	34	49	67	ZNF669	Homo sapiens zinc finger protein 669 (ZNF669), transcript variant 1, mRNA.
uc001icj.1	270	329	250	264	323	533	816	383	342	27	31	29	21	43	29	37	64	ZNF124	Homo sapiens zinc finger protein 124 (ZNF124), transcript variant 1, mRNA.
uc001ico.3	568	175	183	156	202	303	477	274	259	20	38	18	15	36	45	31	58	ZNF496	Homo sapiens zinc finger protein 496 (ZNF496), mRNA.
uc001iew.1	374	149	101	93	154	221	338	136	138	9	23	14	9	13	22	16	46	SH3BP5L	Homo sapiens SH3-binding domain protein 5-like (SH3BP5L), mRNA.
uc001iex.3	433	76	55	67	109	113	160	86	68	11	13	20	12	9	14	15	27	ZNF672	Homo sapiens zinc finger protein 672 (ZNF672), mRNA.
uc001ifc.2	500	202	175	201	182	275	431	197	206	12	22	19	8	26	33	29	52	ZNF692	Homo sapiens zinc finger protein 692 (ZNF692), transcript variant 2, mRNA.
uc001ifh.3	573	139	104	115	143	192	258	129	120	9	11	11	7	7	8	11	19	PGBD2	Homo sapiens piggyBac transposable element derived 2 (PGBD2), transcript variant 1, mRNA.
uc002qvx.3	323	37	30	27	39	51	84	39	41	2	7	5	4	7	7	12	11	SH3YL1	Homo sapiens SH3 domain containing, Ysc84-like 1 (S. cerevisiae) (SH3YL1), transcript variant 1, mRNA.
uc002qwf.3	139	714	424	550	688	1161	1724	803	713	509	648	468	379	700	801	984	1274	ACP1	Homo sapiens acid phosphatase 1, soluble (ACP1), transcript variant 3, mRNA.
uc002qwl.3	121	323	181	266	309	476	708	362	299	91	82	76	51	126	107	110	210	TMEM18	Homo sapiens transmembrane protein 18 (TMEM18), mRNA.
uc002qxa.3	1460	262	232	185	260	352	608	322	268	201	296	169	93	350	353	392	465	PXDN	Homo sapiens peroxidasin homolog (Drosophila) (PXDN), mRNA.
uc002qxj.2	368	330	228	245	301	511	750	366	323	134	138	126	73	134	177	184	224	TSSC1	Homo sapiens tumor suppressing subtransferable candidate 1 (TSSC1), mRNA.
uc002qxm.1	716	516	389	366	465	714	1133	554	524	143	198	135	88	188	178	251	390	TRAPPC12	Homo sapiens trafficking protein particle complex 12 (TRAPPC12), mRNA.
uc002qxp.4	160	916	709	668	937	1433	2124	1079	1043	220	343	228	181	271	293	397	631	ADI1	Homo sapiens acireductone dioxygenase 1 (ADI1), mRNA.
uc002qxt.3	267	486	399	435	552	802	1168	549	613	101	115	83	55	116	119	151	244	RNASEH1	Homo sapiens ribonuclease H1 (RNASEH1), mRNA.
uc002qxw.3	175	22341	14894	18968	23862	38855	58517	21948	18297	5732	7792	3608	2820	7202	8094	9327	13651	RPS7	Homo sapiens ribosomal protein S7 (RPS7), mRNA.
uc002qys.3	273	36	41	34	39	62	73	48	55	12	22	11	8	36	20	28	36	RNF144A	Homo sapiens ring finger protein 144A (RNF144A), mRNA.
uc002qza.3	115	467	282	370	457	810	1156	273	166	534	776	546	407	721	861	907	1333	ID2	Homo sapiens inhibitor of DNA binding 2, dominant negative helix-loop-helix protein (ID2), mRNA.
uc002qzc.2	1752	2415	1823	1710	2219	3531	4971	2286	2136	321	454	374	225	432	502	591	851	KIDINS220	Homo sapiens kinase D-interacting substrate, 220kDa (KIDINS220), mRNA.
uc002qzg.1	501	593	383	458	601	923	1325	590	527	168	254	146	94	274	254	309	421	MBOAT2	Homo sapiens membrane bound O-acyltransferase domain containing 2 (MBOAT2), mRNA.
uc002qzh.2	987	251	258	191	240	370	591	329	282	119	148	95	63	147	155	194	290	ASAP2	Homo sapiens ArfGAP with SH3 domain, ankyrin repeat and PH domain 2 (ASAP2), transcript variant 1, mRNA.
uc002qzj.3	181	430	280	309	408	621	880	460	460	45	75	64	38	51	84	93	150	ITGB1BP1	Homo sapiens integrin beta 1 binding protein 1 (ITGB1BP1), transcript variant 1, mRNA.
uc002qzo.2	665	2448	1647	2038	2462	4052	5687	2647	2472	742	949	762	587	1028	1163	1484	1863	CPSF3	Homo sapiens cleavage and polyadenylation specific factor 3, 73kDa (CPSF3), mRNA.
uc002qzr.3	229	269	190	215	318	459	680	286	205	146	198	134	66	216	238	288	363	IAH1	Homo sapiens isoamyl acetate-hydrolyzing esterase 1 homolog (S. cerevisiae) (IAH1), mRNA.
uc002qzu.3	805	676	512	522	648	1025	1447	732	739	109	148	99	59	166	180	168	277	ADAM17	Homo sapiens ADAM metallopeptidase domain 17 (ADAM17), mRNA.
uc002qzx.3	226	2459	1744	1763	2414	3843	5649	2581	2574	1914	2290	1661	1294	2292	2603	3154	4663	YWHAQ	Homo sapiens tyrosine 3-monooxygenase/tryptophan 5-monooxygenase activation protein, theta polypeptide (YWHAQ), mRNA.
uc002qzz.3	569	815	621	631	741	1259	1788	879	864	302	374	281	234	403	411	537	740	TAF1B	Homo sapiens TATA box binding protein (TBP)-associated factor, RNA polymerase I, B, 63kDa (TAF1B), mRNA.
uc002raa.3	599	77	48	61	72	122	193	64	59	20	34	26	21	41	42	64	81	GRHL1	Homo sapiens grainyhead-like 1 (Drosophila) (GRHL1), mRNA.
uc002raf.1	493	143	107	101	136	193	234	123	141	45	61	29	25	61	62	70	89	KLF11	Homo sapiens Kruppel-like factor 11 (KLF11), transcript variant 1, mRNA.
uc021vdr.1	430	2466	1930	1845	2412	3717	5110	2653	2613	1990	2626	2059	1497	2425	2604	3391	5218	RRM2	Homo sapiens ribonucleotide reductase M2 (RRM2), transcript variant 1, mRNA.
uc031rnq.1	174	42	43	46	53	81	99	43	44	39	80	34	26	72	71	85	136	HPCAL1	Homo sapiens hippocalcin-like 1 (HPCAL1), transcript variant 4, mRNA.
uc002rao.1	442	6974	4822	5848	7030	11480	16826	7668	7209	1139	1550	733	538	1691	1881	2027	3191	ODC1	Homo sapiens ornithine decarboxylase 1 (ODC1), mRNA.
uc002raq.3	669	2009	1464	1510	1964	2932	4574	2206	2113	387	484	311	224	553	579	704	924	NOL10	Homo sapiens nucleolar protein 10 (NOL10), transcript variant 1, mRNA.
uc002rau.3	421	4356	3062	3499	4592	7127	10023	4698	4584	1527	2011	1301	778	2255	2250	2559	3999	PDIA6	Homo sapiens protein disulfide isomerase family A, member 6 (PDIA6), mRNA.
uc002rbd.1	1369	2100	1681	1548	1946	3075	4222	2403	2255	355	473	276	235	490	570	712	831	ROCK2	Homo sapiens Rho-associated, coiled-coil containing protein kinase 2 (ROCK2), mRNA.
uc002rbh.4	262	293	192	214	271	423	635	299	269	135	136	88	79	151	198	213	228	E2F6	Homo sapiens E2F transcription factor 6 (E2F6), transcript variant a, mRNA.
uc002rbk.1	1930	112	124	87	123	145	255	151	139	11	16	6	6	13	15	16	24	GREB1	Homo sapiens growth regulation by estrogen in breast cancer 1 (GREB1), transcript variant a, mRNA.
uc010yjm.3	956	274	234	207	231	384	608	333	319	119	131	136	92	154	198	185	257	LPIN1	Homo sapiens lipin 1 (LPIN1), transcript variant 3, mRNA.
uc002rcc.2	2352	2011	1507	1562	1930	3171	4384	2102	1930	288	361	327	203	431	487	474	747	NBAS	Homo sapiens neuroblastoma amplified sequence (NBAS), transcript variant 1, mRNA.
uc002rce.4	721	4706	3797	3868	4505	7419	10314	5183	5097	1765	2168	1748	1273	2323	2539	3124	4269	DDX1	Homo sapiens DEAD (Asp-Glu-Ala-Asp) box helicase 1 (DDX1), mRNA.
uc002rcn.3	1072	2105	1520	1544	1916	3077	4012	2086	2020	267	346	285	196	360	442	489	672	SMC6	Homo sapiens structural maintenance of chromosomes 6 (SMC6), transcript variant 2, mRNA.
uc002rct.2	889	985	767	663	821	1332	1989	987	887	90	116	126	71	128	146	153	232	GEN1	Homo sapiens GEN1 Holliday junction 5' flap endonuclease (GEN1), transcript variant 1, mRNA.
uc010exr.3	631	253	156	177	228	401	532	209	224	45	66	79	45	85	93	108	130	NT5C1B-RDH14	Homo sapiens NT5C1B-RDH14 readthrough (NT5C1B-RDH14), transcript variant 1, mRNA.
uc002rdg.3	132	118	61	70	124	210	231	129	99	60	76	68	55	86	105	104	155	TTC32	Homo sapiens tetratricopeptide repeat domain 32 (TTC32), mRNA.
uc002rdi.3	1162	1043	802	963	1013	1613	2397	1278	1117	350	449	338	280	452	536	622	853	WDR35	Homo sapiens WD repeat domain 35 (WDR35), transcript variant 1, mRNA.
uc002rdm.3	214	600	482	505	579	910	1249	591	500	705	884	694	480	1047	1058	1258	1797	LAPTM4A	Homo sapiens lysosomal protein transmembrane 4 alpha (LAPTM4A), mRNA.
uc002rdo.1	291	70	40	53	67	104	138	72	76	111	204	98	80	175	198	264	400	SDC1	Homo sapiens syndecan 1 (SDC1), transcript variant 2, mRNA.
uc002rds.1	1045	1602	1500	1205	1494	2315	3651	1887	1636	351	432	325	273	400	465	652	806	PUM2	Homo sapiens pumilio homolog 2 (Drosophila) (PUM2), mRNA.
uc002rdv.3	177	242	168	206	255	418	591	233	217	84	140	105	64	123	134	181	227	RHOB	Homo sapiens ras homolog family member B (RHOB), mRNA.
uc002rdw.1	373	188	147	162	183	319	465	226	196	87	98	88	45	84	125	141	190	HS1BP3	Homo sapiens HCLS1 binding protein 3 (HS1BP3), mRNA.
uc002rec.3	306	101	67	99	123	173	252	99	105	71	92	53	45	86	94	136	162	C2orf43	Homo sapiens chromosome 2 open reading frame 43 (C2orf43), mRNA.
uc010ykg.2	856	84	93	66	93	133	204	95	87	17	11	11	10	25	30	31	38	KLHL29	Homo sapiens kelch-like family member 29 (KLHL29), mRNA.
uc002rek.4	1439	1039	691	748	945	1436	2128	1126	935	114	123	82	64	141	148	196	252	ATAD2B	Homo sapiens ATPase family, AAA domain containing 2B (ATAD2B), transcript variant 1, mRNA.
uc002ren.3	240	274	199	221	270	433	592	280	264	104	119	71	58	131	141	171	206	UBXN2A	Homo sapiens UBX domain protein 2A (UBXN2A), mRNA.
uc002rep.2	702	612	442	518	552	916	1301	601	506	131	207	174	134	183	213	313	360	C2orf44	Homo sapiens chromosome 2 open reading frame 44 (C2orf44), transcript variant 1, mRNA.
uc002rev.3	106	1559	985	1303	1583	2623	3703	1724	1646	674	790	620	486	853	965	1316	1529	SF3B14	Homo sapiens splicing factor 3B, 14 kDa subunit (SF3B14), mRNA.
uc002rez.2	313	68	41	59	74	121	129	66	65	59	78	69	41	91	82	132	141	TP53I3	Homo sapiens tumor protein p53 inducible protein 3 (TP53I3), transcript variant 1, mRNA.
uc002rfe.2	1678	800	619	656	755	1157	1649	832	802	149	206	132	97	214	243	270	356	ITSN2	Homo sapiens intersectin 2 (ITSN2), transcript variant 1, mRNA.
uc002rfk.3	1422	616	573	458	599	890	1369	661	507	143	162	114	73	179	258	246	326	NCOA1	Homo sapiens nuclear receptor coactivator 1 (NCOA1), transcript variant 1, mRNA.
uc002rfm.3	121	211	120	149	178	276	416	165	171	147	192	131	94	182	197	226	358	PTRHD1	Homo sapiens peptidyl-tRNA hydrolase domain containing 1 (PTRHD1), mRNA.
uc002rfp.2	275	324	309	246	313	503	801	399	339	71	98	107	73	83	106	149	207	CENPO	Homo sapiens centromere protein O (CENPO), transcript variant 2, mRNA.
uc002rfs.4	1125	791	690	566	752	1058	1689	823	703	158	237	127	82	273	252	317	453	ADCY3	Homo sapiens adenylate cyclase 3 (ADCY3), mRNA.
uc002rft.2	254	31	31	29	35	45	72	53	42	8	3	3	2	1	11	8	8	DNAJC27	Homo sapiens DnaJ (Hsp40) homolog, subfamily C, member 27 (DNAJC27), transcript variant 1, mRNA.
uc010eyh.3	798	88	70	58	68	103	209	100	83	91	101	72	35	124	108	156	210	EFR3B	Homo sapiens EFR3 homolog B (S. cerevisiae) (EFR3B), mRNA.
uc002rgc.4	893	202	200	146	190	282	397	230	208	92	120	75	58	114	105	141	255	DNMT3A	Homo sapiens DNA (cytosine-5-)-methyltransferase 3 alpha (DNMT3A), transcript variant 3, mRNA.
uc002rgh.4	608	232	212	169	232	347	548	254	227	92	127	71	58	117	114	147	237	DTNB	Homo sapiens dystrobrevin, beta (DTNB), transcript variant 1, mRNA.
uc002rgs.2	1416	698	785	492	634	869	1587	938	783	120	156	148	119	116	159	197	282	ASXL2	Homo sapiens additional sex combs like 2 (Drosophila) (ASXL2), mRNA.
uc002rgu.2	774	67	88	59	71	124	201	104	79	17	37	19	13	32	35	49	62	KIF3C	Homo sapiens kinesin family member 3C (KIF3C), mRNA.
uc002rgv.3	181	723	536	578	754	1092	1648	733	649	369	507	326	261	439	515	620	994	RAB10	Homo sapiens RAB10, member RAS oncogene family (RAB10), mRNA.
uc002rgw.2	855	62	53	46	74	89	136	69	60	21	27	18	18	26	33	46	39	GAREML	Homo sapiens GRB2 associated, regulator of MAPK1-like (GAREML), transcript variant 1, mRNA.
uc002rgy.3	744	3258	2637	2574	3253	5140	7275	3590	3421	1050	1267	942	692	1331	1582	1802	2495	HADHA	Homo sapiens hydroxyacyl-CoA dehydrogenase/3-ketoacyl-CoA thiolase/enoyl-CoA hydratase (trifunctional protein), alpha subunit (HADHA), nuclear gene encoding mitochondrial protein, mRNA.
uc002rgz.3	455	1406	1043	1219	1449	2291	3298	1434	1226	807	1029	766	588	1069	1132	1512	2056	HADHB	Homo sapiens hydroxyacyl-CoA dehydrogenase/3-ketoacyl-CoA thiolase/enoyl-CoA hydratase (trifunctional protein), beta subunit (HADHB), nuclear gene encoding mitochondrial protein, mRNA.
uc021veu.1	378	608	408	446	592	919	1335	565	435	344	408	318	226	433	445	547	841	EPT1	Homo sapiens ethanolaminephosphotransferase 1 (CDP-ethanolamine-specific) (EPT1), mRNA.
uc002rhp.1	352	203	174	155	201	335	424	188	138	171	216	149	113	175	212	277	424	SLC35F6	Homo sapiens solute carrier family 35, member F6 (SLC35F6), mRNA.
uc002rhr.3	121	94	78	73	112	146	213	83	102	46	51	58	52	42	68	100	121	CENPA	Homo sapiens centromere protein A (CENPA), transcript variant 1, mRNA.
uc002rhu.4	545	514	484	335	385	630	1052	564	502	312	429	258	159	406	420	547	757	DPYSL5	Homo sapiens dihydropyrimidinase-like 5 (DPYSL5), transcript variant 1, mRNA.
uc002rhw.3	262	44	34	28	42	61	85	42	39	92	131	88	75	145	159	213	304	MAPRE3	Homo sapiens microtubule-associated protein, RP/EB family, member 3 (MAPRE3), mRNA.
uc002ria.4	670	328	307	240	265	505	780	393	364	266	341	239	173	373	361	496	711	TMEM214	Homo sapiens transmembrane protein 214 (TMEM214), transcript variant 1, mRNA.
uc002rie.3	867	962	717	812	958	1537	2234	968	799	79	101	58	43	121	131	167	223	AGBL5	Homo sapiens ATP/GTP binding protein-like 5 (AGBL5), transcript variant 1, mRNA.
uc002rig.3	18	169	87	129	203	290	407	213	185	120	160	184	143	150	159	222	234	OST4	Homo sapiens oligosaccharyltransferase 4 homolog (S. cerevisiae) (OST4), mRNA.
uc002rim.2	279	170	109	138	144	234	361	197	178	73	88	71	40	85	92	120	202	KHK	Homo sapiens ketohexokinase (fructokinase) (KHK), transcript variant b, mRNA.
uc002rix.1	398	903	667	714	933	1393	1966	944	898	165	224	176	116	261	220	346	525	PREB	Homo sapiens prolactin regulatory element binding (PREB), mRNA.
uc002rjd.3	616	942	681	724	937	1461	1927	817	677	201	259	201	110	310	265	318	609	SLC5A6	Homo sapiens solute carrier family 5 (sodium-dependent vitamin transporter), member 6 (SLC5A6), transcript variant 1, mRNA.
uc002rjf.3	265	758	491	686	742	1299	1865	714	620	171	233	201	115	277	336	306	451	ATRAID	Homo sapiens all-trans retinoic acid-induced differentiation factor (ATRAID), transcript variant 2, mRNA.
uc002rji.3	2206	2994	3136	1959	2718	3467	6479	3986	3543	1271	1795	1207	788	1706	1823	2156	3376	CAD	Homo sapiens carbamoyl-phosphate synthetase 2, aspartate transcarbamylase, and dihydroorotase (CAD), mRNA.
uc002rjs.3	157	226	184	147	230	348	449	242	256	113	150	123	80	168	158	222	310	MPV17	Homo sapiens MpV17 mitochondrial inner membrane protein (MPV17), nuclear gene encoding mitochondrial protein, mRNA.
uc002rjw.2	892	1269	1059	984	1203	1889	2741	1270	1057	308	381	314	243	420	416	568	800	GTF3C2	Homo sapiens general transcription factor IIIC, polypeptide 2, beta 110kDa (GTF3C2), transcript variant 2, mRNA.
uc002rjz.3	524	585	442	446	573	887	1195	599	624	249	269	265	167	305	366	411	619	EIF2B4	Homo sapiens eukaryotic translation initiation factor 2B, subunit 4 delta, 67kDa (EIF2B4), transcript variant 1, mRNA.
uc002rkg.2	451	1484	1192	1220	1551	2508	3287	1811	1599	484	606	383	265	666	755	872	1381	SNX17	Homo sapiens sorting nexin 17 (SNX17), transcript variant 1, mRNA.
uc002rkk.3	522	84	65	92	99	176	199	112	101	17	31	16	22	22	34	34	45	ZNF513	Homo sapiens zinc finger protein 513 (ZNF513), transcript variant 1, mRNA.
uc002rkl.4	527	3448	2496	2735	3355	5129	6744	3429	3130	1104	1521	948	700	1475	1432	2006	2811	PPM1G	Homo sapiens protein phosphatase, Mg2+/Mn2+ dependent, 1G (PPM1G), mRNA.
uc002rkp.3	516	1053	896	837	1010	1663	2238	997	866	421	524	366	245	452	538	764	950	NRBP1	Homo sapiens nuclear receptor binding protein 1 (NRBP1), mRNA.
uc002rku.3	1730	1066	887	795	1062	1585	2376	1167	1085	172	234	181	103	228	269	310	403	IFT172	Homo sapiens intraflagellar transport 172 homolog (Chlamydomonas) (IFT172), mRNA.
uc002rkx.3	215	36	14	25	25	49	85	26	30	3	1	2	1	2	1	3	1	FNDC4	Homo sapiens fibronectin type III domain containing 4 (FNDC4), mRNA.
uc002rla.4	548	612	548	477	613	925	1377	756	636	163	210	143	122	160	203	300	383	ZNF512	Homo sapiens zinc finger protein 512 (ZNF512), transcript variant 1, mRNA.
uc002rld.3	421	43	32	46	48	65	106	59	45	22	12	17	13	10	17	17	26	CCDC121	Homo sapiens coiled-coil domain containing 121 (CCDC121), transcript variant 2, mRNA.
uc010ymc.2	369	658	492	540	636	1045	1567	644	607	239	304	253	137	298	370	414	586	GPN1	Homo sapiens GPN-loop GTPase 1 (GPN1), transcript variant 1, mRNA.
uc002rli.1	395	643	423	458	646	822	1189	547	540	162	175	179	140	212	228	275	382	SUPT7L	Homo sapiens suppressor of Ty 7 (S. cerevisiae)-like (SUPT7L), mRNA.
uc002rlk.4	777	1206	879	979	1206	1941	2628	1260	1264	318	415	356	264	401	452	530	787	SLC4A1AP	Homo sapiens solute carrier family 4 (anion exchanger), member 1, adaptor protein (SLC4A1AP), mRNA.
uc002rlm.1	46	205	134	156	239	358	484	233	195	123	137	117	108	135	151	191	281	MRPL33	Homo sapiens mitochondrial ribosomal protein L33 (MRPL33), nuclear gene encoding mitochondrial protein, transcript variant 1, mRNA.
uc002rlo.1	303	28	20	23	34	38	75	35	26	7	7	4	5	8	3	8	11	RBKS	Homo sapiens ribokinase (RBKS), mRNA.
uc002rls.3	396	411	272	285	391	617	842	411	410	156	202	134	113	201	210	285	367	BRE	Homo sapiens brain and reproductive organ-expressed (TNFRSF1A modulator) (BRE), transcript variant 1, mRNA.
uc002rmg.3	308	1621	1196	1333	1674	2662	3610	1808	1794	793	1007	687	541	955	1136	1251	1906	PPP1CB	Homo sapiens protein phosphatase 1, catalytic subunit, beta isozyme (PPP1CB), transcript variant 3, mRNA.
uc002rmm.3	458	376	260	290	361	507	732	384	352	74	106	69	52	88	94	137	182	TRMT61B	Homo sapiens tRNA methyltransferase 61 homolog B (S. cerevisiae) (TRMT61B), mRNA.
uc002rmo.2	658	3983	2632	2989	3728	6189	8358	4191	3754	1097	1332	1048	805	1241	1472	1694	2407	WDR43	Homo sapiens WD repeat domain 43 (WDR43), mRNA.
uc002rmv.3	686	280	191	221	277	430	608	351	311	48	57	43	42	78	73	91	112	CLIP4	Homo sapiens CAP-GLY domain containing linker protein family, member 4 (CLIP4), mRNA.
uc002rmz.4	102	62	48	43	48	100	157	67	66	57	101	72	54	73	94	113	143	YPEL5	Homo sapiens yippee-like 5 (Drosophila) (YPEL5), transcript variant 4, mRNA.
uc002rnl.3	357	536	477	428	510	757	1282	620	499	303	345	255	187	405	388	486	769	LCLAT1	Homo sapiens lysocardiolipin acyltransferase 1 (LCLAT1), transcript variant 2, mRNA.
uc002rnu.3	516	118	109	84	127	180	234	124	116	27	45	28	19	39	33	51	87	EHD3	Homo sapiens EH-domain containing 3 (EHD3), mRNA.
uc002rnx.3	278	423	314	388	423	762	1079	416	406	161	249	147	97	244	255	335	489	MEMO1	Homo sapiens mediator of cell motility 1 (MEMO1), transcript variant 1, mRNA.
uc002roa.1	80	333	200	227	350	558	765	308	269	135	179	166	127	194	243	256	386	DPY30	Homo sapiens dpy-30 homolog (C. elegans) (DPY30), mRNA.
uc002roc.3	597	533	377	409	503	839	1192	609	569	123	143	120	90	143	172	230	281	SPAST	Homo sapiens spastin (SPAST), transcript variant 1, mRNA.
uc002rof.2	482	471	351	334	463	709	1047	477	411	188	219	208	116	230	263	315	412	SLC30A6	Homo sapiens solute carrier family 30 (zinc transporter), member 6 (SLC30A6), transcript variant 1, mRNA.
uc002rok.3	225	434	243	312	415	705	915	398	305	259	331	321	215	354	385	436	671	YIPF4	Homo sapiens Yip1 domain family, member 4 (YIPF4), mRNA.
uc010ezu.3	4838	10297	7873	7893	9898	15433	22636	11059	9682	1195	1480	1482	1045	1854	1951	2093	2806	BIRC6	Homo sapiens baculoviral IAP repeat containing 6 (BIRC6), mRNA.
uc002rom.3	824	1198	947	937	1200	1827	2661	1178	1156	272	330	241	151	341	427	460	643	TTC27	Homo sapiens tetratricopeptide repeat domain 27 (TTC27), transcript variant 1, mRNA.
uc021vft.1	1702	621	542	436	594	847	1371	744	605	251	369	196	135	428	469	441	610	LTBP1	Homo sapiens latent transforming growth factor beta binding protein 1 (LTBP1), transcript variant 1, mRNA.
uc002rpa.1	499	1068	828	788	1028	1395	1846	1107	1026	421	580	396	352	424	501	683	1066	FAM98A	Homo sapiens family with sequence similarity 98, member A (FAM98A), mRNA.
uc002rpd.3	1017	381	340	297	357	581	857	463	419	129	152	153	83	201	231	242	304	CRIM1	Homo sapiens cysteine rich transmembrane BMP regulator 1 (chordin-like) (CRIM1), mRNA.
uc002rpg.2	361	268	201	231	280	437	598	322	337	116	189	122	83	204	235	248	353	FEZ2	Homo sapiens fasciculation and elongation protein zeta 2 (zygin II) (FEZ2), transcript variant 2, mRNA.
uc002rpn.3	761	644	540	453	612	837	1393	770	694	230	251	190	154	305	325	412	571	STRN	Homo sapiens striatin, calmodulin binding protein (STRN), mRNA.
uc002rpp.1	2052	1739	1299	1360	1604	2521	3609	1822	1724	333	399	285	196	450	488	552	798	HEATR5B	Homo sapiens HEAT repeat containing 5B (HEATR5B), mRNA.
uc010ezz.3	240	212	234	211	195	342	449	273	255	92	119	97	82	115	169	191	281	GPATCH11	Homo sapiens G patch domain containing 11 (GPATCH11), mRNA.
uc010fac.3	532	859	658	583	792	1222	1785	984	880	551	699	399	321	677	816	999	1218	EIF2AK2	Homo sapiens eukaryotic translation initiation factor 2-alpha kinase 2 (EIF2AK2), transcript variant 2, mRNA.
uc002rpz.3	1035	3676	2801	3056	3677	6023	8256	4127	3887	616	763	611	433	761	844	1127	1392	CEBPZ	Homo sapiens CCAAT/enhancer binding protein (C/EBP), zeta (CEBPZ), mRNA.
uc002rqa.4	422	359	238	233	302	503	717	376	392	112	169	115	69	153	161	208	301	NDUFAF7	Homo sapiens NADH dehydrogenase (ubiquinone) complex I, assembly factor 7 (NDUFAF7), nuclear gene encoding mitochondrial protein, transcript variant 1, mRNA.
uc002rqd.3	871	1596	1285	1233	1514	2381	3551	1781	1563	165	249	167	118	199	262	342	439	PRKD3	Homo sapiens protein kinase D3 (PRKD3), mRNA.
uc002rqg.3	342	79	45	78	82	141	185	64	51	274	338	221	161	344	390	519	665	QPCT	Homo sapiens glutaminyl-peptide cyclotransferase (QPCT), mRNA.
uc031rnz.1	235	45	32	31	47	63	93	51	33	27	35	32	22	33	33	60	78	CDC42EP3	Homo sapiens CDC42 effector protein (Rho GTPase binding) 3 (CDC42EP3), transcript variant 3, mRNA.
uc002rqn.2	554	37	15	28	28	52	87	38	34	5	2	4	6	10	10	10	17	RMDN2	Homo sapiens regulator of microtubule dynamics 2 (RMDN2), transcript variant 1, mRNA.
uc002rqq.3	564	1294	1065	1034	1384	2040	2939	1563	1600	407	495	390	323	532	595	657	955	ATL2	Homo sapiens atlastin GTPase 2 (ATL2), transcript variant 2, mRNA.
uc021vgc.1	523	917	642	687	885	1391	2009	1000	937	336	438	261	194	403	469	608	859	HNRPLL	Homo sapiens heterogeneous nuclear ribonucleoprotein L-like (HNRPLL), transcript variant 1, mRNA.
uc002rqy.3	323	246	149	178	273	394	557	279	223	134	197	118	105	163	175	216	343	GALM	Homo sapiens galactose mutarotase (aldose 1-epimerase) (GALM), mRNA.
uc002rqz.3	219	3689	2681	2952	3743	5781	7906	4079	4161	1830	2262	1677	1354	2038	2397	3040	4498	SRSF7	Homo sapiens serine/arginine-rich splicing factor 7 (SRSF7), transcript variant 1, mRNA.
uc002rrc.3	148	434	300	386	474	716	1084	519	441	159	183	162	95	197	184	251	374	GEMIN6	Homo sapiens gem (nuclear organelle) associated protein 6 (GEMIN6), mRNA.
uc002rrf.3	1367	1498	1292	1184	1511	2281	3485	1759	1623	346	500	382	284	484	541	651	878	DHX57	Homo sapiens DEAH (Asp-Glu-Ala-Asp/His) box polypeptide 57 (DHX57), mRNA.
uc010fak.3	60	125	87	124	154	218	304	109	133	28	28	16	10	19	28	29	33	MORN2	Homo sapiens MORN repeat containing 2 (MORN2), mRNA.
uc002rrk.4	1314	701	777	497	676	853	1532	998	882	150	183	119	111	180	229	299	369	SOS1	Homo sapiens son of sevenless homolog 1 (Drosophila) (SOS1), mRNA.
uc002rro.4	875	649	477	469	579	963	1378	673	629	135	182	117	78	188	186	223	332	MAP4K3	Homo sapiens mitogen-activated protein kinase kinase kinase kinase 3 (MAP4K3), transcript variant 1, mRNA.
uc002rru.2	484	551	463	528	603	968	1379	681	613	129	165	113	94	165	215	270	284	THUMPD2	Homo sapiens THUMP domain containing 2 (THUMPD2), transcript variant 1, mRNA.
uc002rrx.3	954	130	118	89	154	207	306	153	159	0	1	0	0	0	0	2	0	SLC8A1	Homo sapiens solute carrier family 8 (sodium/calcium exchanger), member 1 (SLC8A1), transcript variant A, mRNA.
uc002rsg.3	474	67	56	58	65	110	167	97	76	10	8	8	3	11	13	13	18	PKDCC	Homo sapiens protein kinase domain containing, cytoplasmic (PKDCC), mRNA.
uc002rsi.3	962	1860	1366	1438	1832	2838	4083	1830	1721	517	639	451	320	657	745	824	1223	EML4	Homo sapiens echinoderm microtubule associated protein like 4 (EML4), transcript variant 1, mRNA.
uc002rsk.3	95	340	218	273	323	529	731	361	338	236	326	197	148	333	320	444	621	COX7A2L	Homo sapiens cytochrome c oxidase subunit VIIa polypeptide 2 like (COX7A2L), nuclear gene encoding mitochondrial protein, mRNA.
uc002rsn.3	417	99	50	57	74	107	182	88	92	29	13	10	6	28	29	26	42	KCNG3	Homo sapiens potassium voltage-gated channel, subfamily G, member 3 (KCNG3), transcript variant 1, mRNA.
uc002rsq.3	496	464	321	330	461	641	1014	488	508	338	430	301	226	452	518	661	760	MTA3	Homo sapiens metastasis associated 1 family, member 3 (MTA3), mRNA.
uc002rsv.4	475	67	55	46	67	84	157	71	49	193	243	177	147	195	242	269	548	ZFP36L2	Homo sapiens ZFP36 ring finger protein-like 2 (ZFP36L2), mRNA.
uc002rsx.4	1934	2065	1770	1629	1936	3037	4376	2431	2290	458	552	479	353	623	699	756	1025	THADA	Homo sapiens thyroid adenoma associated (THADA), transcript variant 1, mRNA.
uc010yny.2	1474	182	147	120	142	243	359	187	169	36	43	46	22	45	55	77	113	PLEKHH2	Homo sapiens pleckstrin homology domain containing, family H (with MyTH4 domain) member 2 (PLEKHH2), mRNA.
uc002rtl.3	333	388	268	370	426	663	887	466	416	136	190	99	78	160	215	254	319	DYNC2LI1	Homo sapiens dynein, cytoplasmic 2, light intermediate chain 1 (DYNC2LI1), transcript variant 4, mRNA.
uc002rtr.2	1375	8090	6582	6585	8046	12413	18878	9704	9114	2526	3054	2207	1605	3378	3825	4312	5855	LRPPRC	Homo sapiens leucine-rich pentatricopeptide repeat containing (LRPPRC), nuclear gene encoding mitochondrial protein, mRNA.
uc002rtt.3	460	640	449	447	529	852	1209	646	669	141	200	181	113	209	219	265	394	PPM1B	Homo sapiens protein phosphatase, Mg2+/Mn2+ dependent, 1B (PPM1B), transcript variant 1, mRNA.
uc002ruk.2	708	1190	1028	1003	1267	1934	2927	1395	1215	530	622	513	387	665	732	931	1222	PREPL	Homo sapiens prolyl endopeptidase-like (PREPL), transcript variant 2, mRNA.
uc002rum.3	304	102	92	89	110	178	235	125	104	28	53	42	23	52	51	82	111	CAMKMT	Homo sapiens calmodulin-lysine N-methyltransferase (CAMKMT), mRNA.
uc002ruo.3	272	61	77	53	73	103	176	100	89	4	21	18	10	12	13	31	49	SIX2	Homo sapiens SIX homeobox 2 (SIX2), mRNA.
uc002rus.3	976	1317	945	1008	1243	1978	2862	1393	1298	216	283	212	200	268	307	392	521	SRBD1	Homo sapiens S1 RNA binding domain 1 (SRBD1), mRNA.
uc002rut.3	718	134	135	99	134	201	309	154	121	20	22	23	11	29	25	32	50	PRKCE	Homo sapiens protein kinase C, epsilon (PRKCE), mRNA.
uc002ruv.3	851	41	50	28	37	72	100	68	46	25	42	22	22	44	37	77	84	EPAS1	Homo sapiens endothelial PAS domain protein 1 (EPAS1), mRNA.
uc002rva.3	186	292	187	198	292	419	657	297	316	23	30	23	15	30	28	36	46	RHOQ	Homo sapiens ras homolog family member Q (RHOQ), mRNA.
uc002rvd.3	200	275	192	233	307	458	699	252	221	76	81	53	42	78	97	132	151	PIGF	Homo sapiens phosphatidylinositol glycan anchor biosynthesis, class F (PIGF), transcript variant 1, mRNA.
uc002rve.3	82	131	108	93	128	192	277	163	162	89	132	71	67	120	144	171	284	CRIPT	Homo sapiens cysteine-rich PDZ-binding protein (CRIPT), mRNA.
uc002rvf.3	517	212	174	173	203	314	454	250	244	43	67	50	31	50	48	84	83	SOCS5	Homo sapiens suppressor of cytokine signaling 5 (SOCS5), transcript variant 1, mRNA.
uc021vha.1	127	374	234	259	341	556	705	320	283	261	305	216	120	274	353	420	564	MCFD2	Homo sapiens multiple coagulation factor deficiency 2 (MCFD2), transcript variant 3, mRNA.
uc002rvo.3	839	135	125	88	124	186	283	168	159	21	32	19	11	30	36	38	74	TTC7A	Homo sapiens tetratricopeptide repeat domain 7A (TTC7A), mRNA.
uc002rvt.2	130	3839	2627	3152	3844	6153	8855	4057	3741	1493	1886	1512	974	1877	2157	2278	4099	CALM2	Homo sapiens calmodulin 2 (phosphorylase kinase, delta) (CALM2), mRNA.
uc002rvy.2	915	3656	2766	3094	3788	6137	8454	4037	3730	1348	1664	1353	1019	1656	2009	2559	3126	MSH2	Homo sapiens mutS homolog 2, colon cancer, nonpolyposis type 1 (E. coli) (MSH2), transcript variant 1, mRNA.
uc002rwd.4	1341	8189	5856	6412	7936	12557	17540	9011	8441	1902	2421	2068	1448	2520	2812	3238	4579	MSH6	Homo sapiens mutS homolog 6 (E. coli) (MSH6), mRNA.
uc002rwe.3	908	676	723	541	658	904	1764	1073	918	339	422	306	229	382	483	555	759	FBXO11	Homo sapiens F-box protein 11 (FBXO11), transcript variant 4, mRNA.
uc002rwh.1	412	205	172	189	225	290	453	258	199	59	79	64	49	85	84	139	178	FOXN2	Homo sapiens forkhead box N2 (FOXN2), mRNA.
uc002rwm.3	761	284	258	196	275	395	639	367	283	61	71	41	49	78	95	128	134	PPP1R21	Homo sapiens protein phosphatase 1, regulatory subunit 21 (PPP1R21), transcript variant 1, mRNA.
uc010yol.2	1116	32	34	20	42	61	75	39	32	45	48	40	23	79	75	97	81	STON1-GTF2A1L	Homo sapiens STON1-GTF2A1L readthrough (STON1-GTF2A1L), transcript variant 3, mRNA.
uc002rxk.1	165	306	158	222	289	452	668	322	324	154	195	132	113	172	205	252	381	CHAC2	Homo sapiens ChaC, cation transport regulator homolog 2 (E. coli) (CHAC2), mRNA.
uc002rxl.3	464	565	390	467	573	874	1219	575	529	117	164	119	76	195	193	258	298	ERLEC1	Homo sapiens endoplasmic reticulum lectin 1 (ERLEC1), transcript variant 1, mRNA.
uc002rxi.4	537	669	457	536	686	1010	1460	761	680	211	290	237	170	313	330	400	551	ASB3	Homo sapiens ankyrin repeat and SOCS box containing 3 (ASB3), transcript variant 1, mRNA.
uc002rxo.3	521	60	90	50	50	95	149	100	53	0	1	0	0	1	1	0	0	GPR75	Homo sapiens G protein-coupled receptor 75 (GPR75), mRNA.
uc002rxp.2	1824	2776	3141	1976	2569	3937	7006	3977	3438	590	739	693	441	807	923	1136	1419	PSME4	Homo sapiens proteasome (prosome, macropain) activator subunit 4 (PSME4), mRNA.
uc002rxu.3	2345	6037	5040	4505	5820	8609	13020	6412	5845	628	876	870	487	1020	932	836	1521	SPTBN1	Homo sapiens spectrin, beta, non-erythrocytic 1 (SPTBN1), transcript variant 1, mRNA.
uc002ryb.4	1939	158	129	130	147	231	365	217	177	8	7	11	3	21	11	11	11	EML6	Homo sapiens echinoderm microtubule associated protein like 6 (EML6), mRNA.
uc002rye.3	1173	823	676	553	787	1125	1761	1044	955	609	851	541	429	855	929	1218	1575	RTN4	Homo sapiens reticulon 4 (RTN4), transcript variant 1, mRNA.
uc002ryi.2	567	71	61	52	64	87	165	81	73	3	8	5	4	6	2	8	15	CLHC1	Homo sapiens clathrin heavy chain linker domain containing 1 (CLHC1), transcript variant 1, mRNA.
uc010yow.2	137	14186	9764	12378	14764	24409	32937	17828	16971	3512	4291	2114	1583	4136	4848	5563	8108	RPS27A	Homo sapiens ribosomal protein S27a (RPS27A), transcript variant 2, mRNA.
uc002ryo.3	708	1806	1221	1441	1758	2786	3966	1911	1792	188	255	180	144	278	332	397	486	MTIF2	Homo sapiens mitochondrial translational initiation factor 2 (MTIF2), nuclear gene encoding mitochondrial protein, transcript variant 2, mRNA.
uc002ryv.2	1851	2384	2180	1519	2182	3267	4701	2844	2629	246	349	209	201	381	430	551	634	CCDC88A	Homo sapiens coiled-coil domain containing 88A (CCDC88A), transcript variant 1, mRNA.
uc002ryy.2	323	716	471	553	671	1159	1517	690	596	186	195	155	126	246	254	336	391	CCDC104	Homo sapiens coiled-coil domain containing 104 (CCDC104), mRNA.
uc002rzc.3	830	1414	1136	1103	1419	2023	2947	1437	1475	177	185	124	94	200	181	309	393	SMEK2	Homo sapiens SMEK homolog 2, suppressor of mek1 (Dictyostelium) (SMEK2), transcript variant 1, mRNA.
uc002rzf.3	764	1930	1384	1503	1873	2934	4377	2109	1832	492	638	580	388	682	770	881	1259	PNPT1	Homo sapiens polyribonucleotide nucleotidyltransferase 1 (PNPT1), nuclear gene encoding mitochondrial protein, mRNA.
uc002rzv.3	489	699	497	528	673	1035	1443	621	568	141	159	92	73	128	165	228	281	VRK2	Homo sapiens vaccinia related kinase 2 (VRK2), transcript variant 2, mRNA.
uc002rzx.4	361	497	402	386	515	807	1144	570	580	329	389	334	224	438	472	585	766	FANCL	Homo sapiens Fanconi anemia, complementation group L (FANCL), transcript variant 1, mRNA.
uc002sae.1	816	83	77	65	87	84	166	124	118	83	114	70	75	90	110	170	269	BCL11A	Homo sapiens B-cell CLL/lymphoma 11A (zinc finger protein) (BCL11A), transcript variant 1, mRNA.
uc002sai.3	717	359	288	296	391	520	797	399	385	126	154	132	101	146	180	206	344	PAPOLG	Homo sapiens poly(A) polymerase gamma (PAPOLG), mRNA.
uc002sam.1	600	203	217	138	196	277	451	265	259	65	82	53	39	93	82	114	156	REL	Homo sapiens v-rel reticuloendotheliosis viral oncogene homolog (avian) (REL), mRNA.
uc002sao.3	510	70	51	62	69	113	124	92	69	17	27	12	11	17	32	37	43	PUS10	Homo sapiens pseudouridylate synthase 10 (PUS10), mRNA.
uc002sau.4	384	317	227	257	292	466	713	352	316	91	114	72	57	93	105	114	200	PEX13	Homo sapiens peroxisomal biogenesis factor 13 (PEX13), mRNA.
uc002saw.4	699	177	157	110	178	280	390	246	219	56	80	31	19	92	102	111	160	KIAA1841	Homo sapiens KIAA1841 (KIAA1841), transcript variant 1, mRNA.
uc010ypm.1	175	106	78	77	104	191	238	134	114	6	7	14	4	12	15	18	18	C2orf74	Homo sapiens chromosome 2 open reading frame 74 (C2orf74), transcript variant 1, mRNA.
uc002sbc.2	118	70	65	53	80	137	167	90	106	3	3	1	0	4	3	0	2	AHSA2	Homo sapiens AHA1, activator of heat shock 90kDa protein ATPase homolog 2 (yeast) (AHSA2), mRNA.
uc002sbe.3	3527	5132	4339	3499	4601	7226	11379	6120	5334	393	409	344	256	543	566	635	784	USP34	Homo sapiens ubiquitin specific peptidase 34 (USP34), mRNA.
uc002sbj.3	1052	10780	7988	8538	10581	16546	23366	11364	10650	2853	3366	2498	2018	3558	4037	5032	6149	XPO1	Homo sapiens exportin 1 (CRM1 homolog, yeast) (XPO1), mRNA.
uc002sbm.4	697	225	176	141	216	326	407	279	275	76	72	63	54	84	96	129	166	FAM161A	Homo sapiens family with sequence similarity 161, member A (FAM161A), transcript variant 1, mRNA.
uc002sbo.4	520	13828	9803	11666	14219	23043	32571	14477	13543	5673	7291	5251	3698	7421	8364	9798	13401	CCT4	Homo sapiens chaperonin containing TCP1, subunit 4 (delta) (CCT4), transcript variant 1, mRNA.
uc002sbp.3	171	151	112	113	129	242	296	161	138	100	149	127	84	110	150	188	253	COMMD1	Homo sapiens copper metabolism (Murr1) domain containing 1 (COMMD1), mRNA.
uc002sbs.3	378	234	143	158	208	327	496	182	145	38	47	43	34	49	74	79	92	B3GNT2	Homo sapiens UDP-GlcNAc:betaGal beta-1,3-N-acetylglucosaminyltransferase 2 (B3GNT2), mRNA.
uc002sby.3	1212	879	866	656	813	1359	2063	1164	1077	151	168	128	107	194	199	255	273	EHBP1	Homo sapiens EH domain binding protein 1 (EHBP1), transcript variant 1, mRNA.
uc002sch.3	727	196	156	157	163	265	377	199	193	30	49	24	15	24	28	43	47	WDPCP	Homo sapiens WD repeat containing planar cell polarity effector (WDPCP), mRNA.
uc010ypv.2	333	3200	2226	2702	3220	5146	7347	3417	3221	1473	1885	1693	1193	2146	2258	2712	3974	MDH1	Homo sapiens malate dehydrogenase 1, NAD (soluble) (MDH1), transcript variant 1, mRNA.
uc002scm.3	489	546	448	484	558	952	1324	644	620	402	504	362	239	483	550	750	905	UGP2	Homo sapiens UDP-glucose pyrophosphorylase 2 (UGP2), transcript variant 1, mRNA.
uc002scq.3	958	944	714	827	1014	1581	2412	1038	992	65	65	39	26	51	61	89	104	VPS54	Homo sapiens vacuolar protein sorting 54 homolog (S. cerevisiae) (VPS54), transcript variant 1, mRNA.
uc002sct.4	399	252	149	167	191	346	475	186	166	41	74	53	42	64	84	100	132	PELI1	Homo sapiens pellino E3 ubiquitin protein ligase 1 (PELI1), mRNA.
uc002scy.4	153	61	48	34	61	95	128	68	104	53	68	45	31	67	68	105	144	LGALSL	Homo sapiens lectin, galactoside-binding-like (LGALSL), mRNA.
uc002scz.3	917	602	473	454	608	946	1344	673	570	111	132	83	59	163	155	209	309	AFTPH	Homo sapiens aftiphilin (AFTPH), transcript variant 1, mRNA.
uc002sde.2	295	63	71	38	59	82	112	74	69	38	46	54	30	55	57	71	89	SERTAD2	Homo sapiens SERTA domain containing 2 (SERTAD2), mRNA.
uc010yqa.2	513	70	65	51	47	87	147	67	51	96	115	97	62	97	111	176	241	SLC1A4	Homo sapiens solute carrier family 1 (glutamate/neutral amino acid transporter), member 4 (SLC1A4), transcript variant 1, mRNA.
uc002sdl.4	738	302	246	200	289	455	646	346	285	86	107	86	71	104	115	153	233	CEP68	Homo sapiens centrosomal protein 68kDa (CEP68), mRNA.
uc002sdm.3	186	632	451	503	652	988	1343	613	577	581	735	494	393	673	789	965	1288	RAB1A	Homo sapiens RAB1A, member RAS oncogene family (RAB1A), transcript variant 1, mRNA.
uc002sdp.3	380	2374	2116	1612	2258	3472	4841	2892	2713	1528	2027	1505	1181	2198	2333	2898	3915	ACTR2	Homo sapiens ARP2 actin-related protein 2 homolog (yeast) (ACTR2), transcript variant 1, mRNA.
uc002sdr.4	399	42	62	23	47	68	91	59	50	42	66	39	26	60	41	59	88	SPRED2	Homo sapiens sprouty-related, EVH1 domain containing 2 (SPRED2), transcript variant 1, mRNA.
uc002sdu.3	371	150	103	135	176	279	364	156	137	43	57	59	31	60	62	93	124	MEIS1	Homo sapiens Meis homeobox 1 (MEIS1), mRNA.
uc002sdz.1	907	734	466	523	645	1038	1495	649	634	53	80	57	45	66	101	120	125	ETAA1	Homo sapiens Ewing tumor-associated antigen 1 (ETAA1), mRNA.
uc002seb.3	122	326	232	238	353	520	692	301	336	184	246	174	139	245	335	347	445	C1D	Homo sapiens C1D nuclear receptor corepressor (C1D), transcript variant 1, mRNA.
uc002see.2	338	233	144	186	214	354	497	223	239	88	100	82	56	96	109	137	205	WDR92	Homo sapiens WD repeat domain 92 (WDR92), transcript variant 1, mRNA.
uc002seh.3	233	600	410	478	615	992	1277	583	507	229	293	174	149	319	368	402	555	PNO1	Homo sapiens partner of NOB1 homolog (S. cerevisiae) (PNO1), mRNA.
uc002sei.1	151	267	253	201	202	341	595	367	313	368	497	360	279	453	507	560	846	PPP3R1	Homo sapiens protein phosphatase 3, regulatory subunit B, alpha (PPP3R1), mRNA.
uc002sek.4	145	27	14	24	29	35	71	48	20	12	17	17	11	15	20	34	52	CNRIP1	Homo sapiens cannabinoid receptor interacting protein 1 (CNRIP1), transcript variant CRIP1a, mRNA.
uc002sep.3	492	67	46	58	77	105	143	66	64	12	10	4	5	8	13	9	20	APLF	Homo sapiens aprataxin and PNKP like factor (APLF), mRNA.
uc002sfg.3	545	253	327	205	268	368	691	375	333	139	201	128	74	189	200	238	362	ANTXR1	Homo sapiens anthrax toxin receptor 1 (ANTXR1), transcript variant 1, mRNA.
uc002sfi.2	680	861	655	640	810	1254	1746	998	966	603	801	577	430	874	895	1192	1562	GFPT1	Homo sapiens glutamine--fructose-6-phosphate transaminase 1 (GFPT1), transcript variant 1, mRNA.
uc002sfk.3	235	573	333	428	595	912	1298	529	532	290	378	224	175	318	463	523	668	NFU1	Homo sapiens NFU1 iron-sulfur cluster scaffold homolog (S. cerevisiae) (NFU1), nuclear gene encoding mitochondrial protein, transcript variant 2, mRNA.
uc002sfp.2	942	96	130	52	77	128	244	142	151	107	138	103	70	151	153	191	287	AAK1	Homo sapiens AP2 associated kinase 1 (AAK1), mRNA.
uc002sfr.4	302	161	96	105	152	201	308	141	122	120	148	110	63	136	150	207	302	ANXA4	Homo sapiens annexin A4 (ANXA4), mRNA.
uc002sfu.3	496	467	361	329	472	600	907	504	470	54	69	58	31	78	65	103	141	GMCL1	Homo sapiens germ cell-less, spermatogenesis associated 1 (GMCL1), mRNA.
uc002sfw.3	136	348	348	269	331	550	848	444	447	137	241	164	141	173	202	271	458	SNRNP27	Homo sapiens small nuclear ribonucleoprotein 27kDa (U4/U6.U5) (SNRNP27), transcript variant 1, mRNA.
uc002sfy.3	202	47	54	35	48	74	114	51	45	58	69	58	41	54	71	85	134	MXD1	Homo sapiens MAX dimerization protein 1 (MXD1), transcript variant 1, mRNA.
uc002sgf.3	337	591	672	420	552	826	1330	730	605	1936	2733	1721	1378	2204	2574	3540	5130	PCBP1	Homo sapiens poly(rC) binding protein 1 (PCBP1), mRNA.
uc002sgh.3	555	140	126	103	138	197	278	139	122	20	25	30	12	19	24	25	40	C2orf42	Homo sapiens chromosome 2 open reading frame 42 (C2orf42), mRNA.
uc002sgj.4	367	826	583	621	835	1360	1881	798	710	198	256	220	153	296	322	391	556	TIA1	Homo sapiens TIA1 cytotoxic granule-associated RNA binding protein (TIA1), transcript variant 2, mRNA.
uc002sgn.4	486	426	378	314	419	683	975	499	486	335	462	305	184	518	541	627	808	PCYOX1	Homo sapiens prenylcysteine oxidase 1 (PCYOX1), mRNA.
uc002sgp.3	57	1500	962	1231	1635	2526	3660	1423	1361	583	707	653	467	684	790	825	1511	SNRPG	Homo sapiens small nuclear ribonucleoprotein polypeptide G (SNRPG), mRNA.
uc002sgq.4	119	437	323	361	430	746	987	460	397	299	463	275	220	419	424	586	872	FAM136A	Homo sapiens family with sequence similarity 136, member A (FAM136A), mRNA.
uc021vjc.1	707	308	330	224	297	444	671	347	348	84	125	82	69	129	144	213	320	ADD2	Homo sapiens adducin 2 (beta) (ADD2), transcript variant 5, mRNA.
uc002shn.3	177	375	268	268	302	544	757	317	240	204	279	178	118	272	292	317	478	TEX261	Homo sapiens testis expressed 261 (TEX261), mRNA.
uc002shp.4	371	162	100	129	140	257	330	152	144	111	218	146	107	157	183	231	409	NAGK	Homo sapiens N-acetylglucosamine kinase (NAGK), mRNA.
uc002shs.2	157	73	65	68	70	131	163	93	75	19	23	11	16	31	23	36	42	MCEE	Homo sapiens methylmalonyl CoA epimerase (MCEE), mRNA.
uc002sht.2	662	1330	960	963	1340	1916	2424	1286	1267	334	448	381	267	477	538	596	898	MPHOSPH10	Homo sapiens M-phase phosphoprotein 10 (U3 small nucleolar ribonucleoprotein) (MPHOSPH10), mRNA.
uc002shu.2	104	63	50	68	76	85	113	70	72	37	50	30	29	38	37	54	73	PAIP2B	Homo sapiens poly(A) binding protein interacting protein 2B (PAIP2B), mRNA.
uc002shy.3	1959	6203	4750	4752	6274	9352	12757	6409	6178	633	773	814	610	832	999	1069	1499	ZNF638	Homo sapiens zinc finger protein 638 (ZNF638), transcript variant 2, mRNA.
uc010fep.3	792	737	663	491	667	1015	1661	853	698	194	251	224	149	262	298	359	439	EXOC6B	Homo sapiens exocyst complex component 6B (EXOC6B), mRNA.
uc002sik.2	242	135	108	106	142	229	350	218	177	72	133	70	53	127	130	153	269	SPR	Homo sapiens sepiapterin reductase (7,8-dihydrobiopterin:NADP+ oxidoreductase) (SPR), mRNA.
uc002siq.3	321	89	91	70	102	152	263	76	77	30	46	46	32	44	62	73	132	SFXN5	Homo sapiens sideroflexin 5 (SFXN5), nuclear gene encoding mitochondrial protein, mRNA.
uc002siu.4	634	131	121	88	103	147	245	136	128	54	77	38	26	66	88	112	174	RAB11FIP5	Homo sapiens RAB11 family interacting protein 5 (class I) (RAB11FIP5), mRNA.
uc002siw.2	399	421	308	267	375	642	868	438	396	148	214	159	102	211	228	275	392	SMYD5	Homo sapiens SMYD family member 5 (SMYD5), mRNA.
uc002siy.3	169	56	30	42	46	100	120	46	44	19	28	25	12	37	36	42	41	PRADC1	Homo sapiens protease-associated domain containing 1 (PRADC1), mRNA.
uc002siz.3	524	12737	9081	10234	12629	20260	27940	13048	13084	6175	8385	5712	3913	8370	9043	10617	16065	CCT7	Homo sapiens chaperonin containing TCP1, subunit 7 (eta) (CCT7), transcript variant 1, mRNA.
uc002sje.1	4148	4036	3389	2846	3805	5801	8937	4617	3768	345	406	329	253	486	499	574	680	ALMS1	Homo sapiens Alstrom syndrome 1 (ALMS1), mRNA.
uc002sjn.2	156	544	339	465	611	909	1301	470	462	318	362	279	202	384	478	496	629	TPRKB	Homo sapiens TP53RK binding protein (TPRKB), mRNA.
uc002sjp.3	358	438	275	351	454	680	980	424	435	163	208	180	135	195	236	321	432	DUSP11	Homo sapiens dual specificity phosphatase 11 (RNA/RNP complex 1-interacting) (DUSP11), mRNA.
uc002sjs.3	405	621	496	532	654	997	1472	668	602	174	244	187	140	226	253	363	420	STAMBP	Homo sapiens STAM binding protein (STAMBP), transcript variant 2, mRNA.
uc002sjx.3	258	379	277	369	376	666	922	391	342	190	249	245	179	289	336	345	507	DGUOK	Homo sapiens deoxyguanosine kinase (DGUOK), nuclear gene encoding mitochondrial protein, transcript variant 1, mRNA.
uc031roi.1	1641	222	272	159	192	267	559	351	263	39	67	37	32	76	78	66	146	TET3	Homo sapiens tet methylcytosine dioxygenase 3 (TET3), mRNA.
uc002skc.1	88	311	179	237	284	432	661	319	310	182	246	166	140	241	302	249	426	BOLA3	Homo sapiens bolA homolog 3 (E. coli) (BOLA3), transcript variant 1, mRNA.
uc002skh.4	197	1021	678	808	1001	1589	2256	1014	1018	526	590	462	366	648	690	845	1220	MOB1A	Homo sapiens MOB kinase activator 1A (MOB1A), mRNA.
uc002skk.3	331	2734	1901	2147	2716	4406	6319	2773	2649	649	884	549	373	1014	1038	1267	1665	MTHFD2	Homo sapiens methylenetetrahydrofolate dehydrogenase (NADP+ dependent) 2, methenyltetrahydrofolate cyclohydrolase (MTHFD2), nuclear gene encoding mitochondrial protein, transcript variant 1, mRNA.
uc002skx.3	1259	3358	2644	2469	3197	5004	6814	3808	3529	940	1241	1008	657	1267	1335	1732	2465	DCTN1	Homo sapiens dynactin 1 (DCTN1), transcript variant 1, mRNA.
uc002slb.3	315	353	263	299	383	578	795	319	307	113	141	131	100	152	181	245	291	WDR54	Homo sapiens WD repeat domain 54 (WDR54), mRNA.
uc002sle.3	544	255	208	189	250	383	526	294	247	137	207	166	108	162	200	292	404	RTKN	Homo sapiens rhotekin (RTKN), transcript variant 1, mRNA.
uc002slg.3	337	224	174	171	223	381	478	205	181	47	76	80	54	68	81	114	190	INO80B	Homo sapiens INO80 complex subunit B (INO80B), mRNA.
uc002slj.2	250	261	168	218	253	394	587	266	213	16	32	21	17	30	38	42	70	WBP1	Homo sapiens WW domain binding protein 1 (WBP1), mRNA.
uc010ffj.3	818	902	725	698	926	1360	1898	917	844	241	330	204	138	355	399	466	745	MOGS	Homo sapiens mannosyl-oligosaccharide glucosidase (MOGS), transcript variant 1, mRNA.
uc002sln.3	93	152	118	134	156	230	303	167	154	203	265	218	164	255	261	363	611	MRPL53	Homo sapiens mitochondrial ribosomal protein L53 (MRPL53), nuclear gene encoding mitochondrial protein, mRNA.
uc002slq.3	724	198	181	143	195	271	426	228	211	17	25	24	9	26	23	26	36	CCDC142	Homo sapiens coiled-coil domain containing 142 (CCDC142), mRNA.
uc002slt.2	500	144	133	102	126	197	284	171	141	53	48	43	32	67	54	50	113	TTC31	Homo sapiens tetratricopeptide repeat domain 31 (TTC31), transcript variant 1, mRNA.
uc002slz.3	240	197	126	132	180	272	388	173	172	64	80	61	51	67	80	108	137	PCGF1	Homo sapiens polycomb group ring finger 1 (PCGF1), mRNA.
uc002smf.3	391	1513	1051	1260	1485	2430	3446	1381	1107	247	311	211	133	341	367	429	582	AUP1	Homo sapiens ancient ubiquitous protein 1 (AUP1), mRNA.
uc002smi.1	439	374	236	308	373	590	780	362	349	146	193	146	94	204	220	294	424	HTRA2	Homo sapiens HtrA serine peptidase 2 (HTRA2), nuclear gene encoding mitochondrial protein, transcript variant 1, mRNA.
uc002smp.1	734	160	118	137	162	246	381	173	143	18	32	25	9	40	32	33	47	LOXL3	Homo sapiens lysyl oxidase-like 3 (LOXL3), mRNA.
uc002sms.3	462	70	50	47	51	89	148	73	60	8	10	8	4	8	7	17	30	DOK1	Homo sapiens docking protein 1, 62kDa (downstream of tyrosine kinase 1) (DOK1), transcript variant 1, mRNA.
uc002sna.2	751	202	162	152	177	303	428	176	162	19	51	31	14	40	39	54	94	SEMA4F	Homo sapiens sema domain, immunoglobulin domain (Ig), transmembrane domain (TM) and short cytoplasmic domain, (semaphorin) 4F (SEMA4F), transcript variant 1, mRNA.
uc002snd.3	898	717	713	514	661	1092	1441	921	834	384	474	407	270	449	473	621	1012	HK2	Homo sapiens hexokinase 2 (HK2), mRNA.
uc002snf.3	98	238	156	159	238	388	574	285	322	109	146	109	80	140	124	149	295	POLE4	Homo sapiens polymerase (DNA-directed), epsilon 4, accessory subunit (POLE4), mRNA.
uc002snl.3	273	1339	985	1034	1353	2181	3173	1674	1492	532	712	479	388	639	760	875	1390	MRPL19	Homo sapiens mitochondrial ribosomal protein L19 (MRPL19), nuclear gene encoding mitochondrial protein, mRNA.
uc002sno.3	762	1256	875	1001	1218	1998	2714	1161	1062	211	270	174	150	269	360	381	539	GCFC2	Homo sapiens GC-rich sequence DNA-binding factor 2 (GCFC2), transcript variant 1, mRNA.
uc002snr.3	571	56	32	28	62	73	109	58	57	18	30	23	14	34	29	27	40	LRRTM4	Homo sapiens leucine rich repeat transmembrane neuronal 4 (LRRTM4), transcript variant 1, mRNA.
uc002son.3	327	1260	811	1014	1289	2032	2927	1144	1138	576	728	550	379	787	861	1076	1403	SUCLG1	Homo sapiens succinate-CoA ligase, alpha subunit (SUCLG1), nuclear gene encoding mitochondrial protein, mRNA.
uc010fgb.3	4139	169	193	128	142	256	396	218	203	9	7	12	2	13	26	27	22	DNAH6	Homo sapiens dynein, axonemal, heavy chain 6 (DNAH6), mRNA.
uc002sow.1	25	152	109	118	145	206	331	176	104	497	672	534	501	572	580	1062	1290	TMSB10	Homo sapiens thymosin beta 10 (TMSB10), mRNA.
uc002sox.4	362	527	406	406	525	840	1126	491	511	153	212	149	95	239	236	282	358	KCMF1	Homo sapiens potassium channel modulatory factor 1 (KCMF1), mRNA.
uc021vjw.1	460	455	494	284	390	549	1043	548	512	268	338	185	154	325	411	430	624	TGOLN2	Homo sapiens trans-golgi network protein 2 (TGOLN2), transcript variant 2, mRNA.
uc002spd.3	591	367	259	265	324	558	763	357	345	99	154	125	56	184	204	231	317	RETSAT	Homo sapiens retinol saturase (all-trans-retinol 13,14-reductase) (RETSAT), mRNA.
uc010ysn.2	372	110	106	107	108	171	242	117	81	9	7	7	5	6	8	7	16	ELMOD3	Homo sapiens ELMO/CED-12 domain containing 3 (ELMOD3), transcript variant 1, mRNA.
uc010fgi.2	329	63	42	45	48	96	111	55	47	8	14	11	5	8	9	15	13	CAPG	Homo sapiens capping protein (actin filament), gelsolin-like (CAPG), transcript variant 2, mRNA.
uc002spr.3	376	2664	2514	2012	2660	4028	5683	3177	3245	1461	1906	1424	1101	1891	2051	2136	3644	MAT2A	Homo sapiens methionine adenosyltransferase II, alpha (MAT2A), mRNA.
uc002sps.3	739	555	440	414	513	807	1086	574	514	250	343	235	152	332	330	433	703	GGCX	Homo sapiens gamma-glutamyl carboxylase (GGCX), transcript variant 1, mRNA.
uc002spt.4	81	70	55	57	87	95	132	68	70	65	102	64	49	91	106	116	191	VAMP8	Homo sapiens vesicle-associated membrane protein 8 (VAMP8), mRNA.
uc002spv.1	134	444	265	341	436	741	1089	442	360	180	212	199	138	231	258	383	518	RNF181	Homo sapiens ring finger protein 181 (RNF181), mRNA.
uc002sqc.2	147	64	50	45	55	121	135	72	70	18	34	19	15	24	28	39	36	C2orf68	Homo sapiens chromosome 2 open reading frame 68 (C2orf68), mRNA.
uc002sqg.4	546	1519	1173	1254	1567	2420	3591	1510	1384	455	591	375	311	625	624	843	1117	USP39	Homo sapiens ubiquitin specific peptidase 39 (USP39), transcript variant 1, mRNA.
uc002sqq.1	399	48	36	54	65	100	112	70	69	20	29	17	13	44	38	39	47	ST3GAL5	Homo sapiens ST3 beta-galactoside alpha-2,3-sialyltransferase 5 (ST3GAL5), transcript variant 1, mRNA.
uc002sqs.3	1701	2078	1973	1330	1883	2638	4452	2502	1985	523	710	593	476	690	757	861	1372	POLR1A	Homo sapiens polymerase (RNA) I polypeptide A, 194kDa (POLR1A), mRNA.
uc002sqw.2	670	1805	1270	1385	1786	2786	3938	1970	1748	599	753	644	460	771	854	1065	1432	PTCD3	Homo sapiens pentatricopeptide repeat domain 3 (PTCD3), nuclear gene encoding mitochondrial protein, mRNA.
uc002sqz.4	739	2908	2190	2209	2783	4447	6444	2921	2762	1224	1591	1168	823	1615	1768	2223	2968	IMMT	Homo sapiens inner membrane protein, mitochondrial (IMMT), nuclear gene encoding mitochondrial protein, transcript variant 1, mRNA.
uc002srg.4	169	507	323	373	488	773	1171	498	480	208	249	220	162	227	249	331	458	MRPL35	Homo sapiens mitochondrial ribosomal protein L35 (MRPL35), nuclear gene encoding mitochondrial protein, transcript variant 1, mRNA.
uc002srh.4	182	44	43	50	48	48	102	48	44	42	45	24	20	35	41	63	75	REEP1	Homo sapiens receptor accessory protein 1 (REEP1), nuclear gene encoding mitochondrial protein, transcript variant 2, mRNA.
uc010ytj.2	1302	1067	975	763	997	1542	2462	1214	1054	251	320	298	191	316	361	419	575	KDM3A	Homo sapiens lysine (K)-specific demethylase 3A (KDM3A), transcript variant 2, mRNA.
uc021vkg.1	662	420	377	303	413	608	899	431	470	81	105	84	45	121	147	140	197	RNF103	Homo sapiens ring finger protein 103 (RNF103), transcript variant 2, mRNA.
uc002srr.2	372	1202	856	966	1211	1992	2840	1285	1294	351	454	268	186	461	541	647	861	RMND5A	Homo sapiens required for meiotic nuclear division 5 homolog A (S. cerevisiae) (RMND5A), mRNA.
uc021vkh.1	1729	3298	2516	2457	3063	4851	6904	4018	3725	980	1124	934	671	1294	1433	1532	2173	RGPD1	Homo sapiens RANBP2-like and GRIP domain containing 1 (RGPD1), mRNA.
uc002ssh.3	274	540	379	416	540	917	1235	526	458	67	91	95	68	110	121	160	192	ANAPC1	Homo sapiens anaphase promoting complex subunit 1, mRNA (cDNA clone IMAGE:3834642), partial cds.
uc002srs.4	349	1044	854	877	1142	1717	2506	1163	919	109	177	149	96	199	215	294	344	RMND5A	Homo sapiens required for meiotic nuclear division 5 homolog A (S. cerevisiae) (RMND5A), mRNA.
uc010fhc.2	1737	3244	2451	2422	3009	4771	6779	3912	3618	979	1124	932	670	1292	1433	1530	2169	RGPD1	Homo sapiens RANBP2-like and GRIP domain containing 1 (RGPD1), mRNA.
uc002sso.1	240	119	92	96	103	175	298	99	76	12	10	12	9	13	16	13	24	KRCC1	Homo sapiens lysine-rich coiled-coil 1 (KRCC1), mRNA.
uc002stc.4	1097	407	286	292	391	557	885	416	346	36	34	29	29	47	42	79	86	EIF2AK3	Homo sapiens eukaryotic translation initiation factor 2-alpha kinase 3 (EIF2AK3), mRNA.
uc002ste.3	292	247	206	194	204	351	552	316	284	127	186	125	84	183	209	270	327	RPIA	Homo sapiens ribose 5-phosphate isomerase A (RPIA), mRNA.
uc002sub.3	411	1079	769	912	1047	1838	2284	1174	1100	325	429	238	202	444	445	603	908	MRPS5	Homo sapiens mitochondrial ribosomal protein S5 (MRPS5), nuclear gene encoding mitochondrial protein, mRNA.
uc002sue.1	381	103	111	82	92	132	231	141	127	10	11	10	16	23	24	38	33	ZNF514	Homo sapiens zinc finger protein 514 (ZNF514), mRNA.
uc002suf.3	407	89	87	68	92	135	197	108	71	13	16	21	9	11	16	30	43	ZNF2	Homo sapiens zinc finger protein 2 (ZNF2), transcript variant 1, mRNA.
uc002sur.3	295	520	421	369	476	759	1072	474	401	144	200	155	108	176	224	317	377	FAHD2A	Homo sapiens fumarylacetoacetate hydrolase domain containing 2A (FAHD2A), mRNA.
uc002suz.1	424	900	779	695	814	1254	2092	1139	1102	3	3	10	1	6	11	4	4	ANKRD36C	SubName: Full=Ankyrin repeat domain-containing protein 36C;
uc002svk.4	295	36	23	27	36	42	73	39	33	0	0	1	0	0	0	0	0	DUSP2	Homo sapiens dual specificity phosphatase 2 (DUSP2), mRNA.
uc002svm.4	351	2807	2046	2142	2627	4150	6243	2956	2657	370	475	428	298	498	541	626	970	STARD7	Homo sapiens StAR-related lipid transfer (START) domain containing 7 (STARD7), mRNA.
uc002svr.3	219	43	36	39	47	71	107	52	44	40	80	43	28	64	75	75	155	TMEM127	Homo sapiens transmembrane protein 127 (TMEM127), transcript variant 2, mRNA.
uc002svs.3	320	938	683	736	912	1395	2058	921	916	354	515	316	231	527	566	790	1043	CIAO1	Homo sapiens cytosolic iron-sulfur protein assembly 1 (CIAO1), mRNA.
uc002svu.3	2117	7331	7382	4937	7271	9756	15803	8846	7795	3190	4261	3371	2375	4567	4742	5735	8424	SNRNP200	Homo sapiens small nuclear ribonucleoprotein 200kDa (U5) (SNRNP200), mRNA.
uc010yul.2	528	244	196	225	279	383	614	341	313	0	0	0	0	0	0	1	0	ITPRIPL1	Homo sapiens inositol 1,4,5-trisphosphate receptor interacting protein-like 1 (ITPRIPL1), transcript variant 4, mRNA.
uc002svz.1	722	1699	1280	1261	1659	2449	3462	1692	1533	656	803	625	454	784	966	1099	1453	NCAPH	Homo sapiens non-SMC condensin I complex, subunit H (NCAPH), mRNA.
uc002swe.3	575	64	59	44	53	82	116	51	61	18	53	36	13	20	33	53	74	ARID5A	Homo sapiens AT rich interactive domain 5A (MRF1-like) (ARID5A), mRNA.
uc002swn.5	859	902	776	692	878	1245	1915	1004	862	190	278	216	146	235	287	338	481	KANSL3	Homo sapiens KAT8 regulatory NSL complex subunit 3 (KANSL3), transcript variant 1, mRNA.
uc002swv.3	340	195	102	138	195	273	391	207	161	62	128	90	69	98	103	152	203	LMAN2L	Homo sapiens lectin, mannose-binding 2-like (LMAN2L), transcript variant 1, mRNA.
uc002swx.3	756	198	174	140	205	248	460	217	158	68	77	58	48	100	130	132	207	CNNM4	Homo sapiens cyclin M4 (CNNM4), mRNA.
uc002swy.3	688	242	197	166	241	326	486	265	249	126	152	114	70	130	133	211	289	CNNM3	Homo sapiens cyclin M3 (CNNM3), transcript variant 1, mRNA.
uc002sxa.3	286	34	26	25	28	47	71	50	43	1	1	6	2	1	3	0	3	ANKRD23	Homo sapiens ankyrin repeat domain 23 (ANKRD23), mRNA.
uc002sxd.4	164	57	55	69	72	105	144	76	78	67	79	66	28	80	84	96	155	ANKRD39	Homo sapiens ankyrin repeat domain 39 (ANKRD39), mRNA.
uc002sxh.4	814	157	143	134	146	222	295	179	163	64	80	46	28	78	79	123	160	SEMA4C	Homo sapiens sema domain, immunoglobulin domain (Ig), transmembrane domain (TM) and short cytoplasmic domain, (semaphorin) 4C (SEMA4C), mRNA.
uc002sxm.3	295	447	343	314	365	614	908	352	316	129	188	132	100	155	216	299	343	FAHD2B	Homo sapiens fumarylacetoacetate hydrolase domain containing 2B (FAHD2B), mRNA.
uc010yva.2	1922	3892	3409	2801	3594	5387	8113	4886	4703	39	26	36	33	109	80	70	77	ANKRD36	Homo sapiens ankyrin repeat domain 36 (ANKRD36), mRNA.
uc010yvc.1	1334	2585	2292	1930	2371	3630	5575	3208	3076	32	31	30	19	83	46	40	65	ANKRD36B	Homo sapiens ankyrin repeat domain 36B (ANKRD36B), mRNA.
uc002sya.3	110	1358	904	1058	1224	2213	3093	1428	1343	871	1180	775	667	1064	1093	1569	2219	COX5B	Homo sapiens cytochrome c oxidase subunit Vb (COX5B), nuclear gene encoding mitochondrial protein, mRNA.
uc002syb.2	357	364	276	266	384	659	890	436	377	92	130	63	44	98	115	135	202	ACTR1B	Homo sapiens ARP1 actin-related protein 1 homolog B, centractin beta (yeast) (ACTR1B), mRNA.
uc002syh.4	1864	1030	1004	715	960	1435	2371	1224	1038	238	269	215	147	351	364	394	511	TMEM131	Homo sapiens transmembrane protein 131 (TMEM131), mRNA.
uc002syy.3	958	670	611	462	648	992	1422	707	583	104	108	79	53	155	145	200	213	INPP4A	Homo sapiens inositol polyphosphate-4-phosphatase, type I, 107kDa (INPP4A), transcript variant d, mRNA.
uc002syz.3	55	85	45	54	73	131	174	78	80	40	50	24	17	42	42	73	86	COA5	Homo sapiens cytochrome c oxidase assembly factor 5 (COA5), mRNA.
uc002szc.4	240	328	248	252	366	530	805	349	302	153	191	181	101	182	210	233	418	UNC50	Homo sapiens unc-50 homolog (C. elegans) (UNC50), mRNA.
uc002sze.3	516	150	131	114	140	225	303	157	133	24	50	25	23	40	66	78	89	MGAT4A	Homo sapiens mannosyl (alpha-1,3-)-glycoprotein beta-1,4-N-acetylglucosaminyltransferase, isozyme A (MGAT4A), transcript variant 1, mRNA.
uc002szi.4	679	78	69	54	78	93	184	90	91	4	3	5	6	8	9	13	14	TSGA10	Homo sapiens testis specific, 10 (TSGA10), transcript variant 1, mRNA.
uc002szq.4	354	98	94	91	132	201	283	138	134	36	31	17	33	34	30	40	62	LIPT1	Homo sapiens lipoyltransferase 1 (LIPT1), nuclear gene encoding mitochondrial protein, transcript variant 5, mRNA.
uc002szs.1	230	298	225	195	326	455	673	304	277	77	102	71	67	101	123	142	161	MITD1	Homo sapiens MIT, microtubule interacting and transport, domain containing 1 (MITD1), mRNA.
uc002szv.3	142	666	447	571	669	1086	1580	626	500	357	433	294	248	351	538	668	801	MRPL30	Homo sapiens mitochondrial ribosomal protein L30 (MRPL30), nuclear gene encoding mitochondrial protein, transcript variant 1, mRNA.
uc002szz.3	207	485	397	402	523	827	1124	557	492	304	340	230	225	371	459	569	621	TXNDC9	Homo sapiens thioredoxin domain containing 9 (TXNDC9), mRNA.
uc002tab.3	1201	2877	2501	1668	2496	3497	3912	3224	3293	1268	1544	1356	991	1598	1883	2123	2964	EIF5B	Homo sapiens eukaryotic translation initiation factor 5B (EIF5B), mRNA.
uc002tad.3	1232	1060	790	789	1018	1547	2211	1084	964	90	98	79	68	85	103	141	196	REV1	Homo sapiens REV1, polymerase (DNA directed) (REV1), transcript variant 1, mRNA.
uc002taf.3	1232	103	117	64	85	131	249	120	92	58	122	60	51	111	122	136	180	AFF3	Homo sapiens AF4/FMR2 family, member 3 (AFF3), transcript variant 2, mRNA.
uc002tal.4	735	207	156	151	197	299	459	278	285	145	217	153	120	231	258	293	475	LONRF2	Homo sapiens LON peptidase N-terminal domain and ring finger 2 (LONRF2), mRNA.
uc002tam.3	337	317	237	261	303	456	705	296	259	45	64	59	38	97	88	101	153	CHST10	Homo sapiens carbohydrate sulfotransferase 10 (CHST10), mRNA.
uc002tao.2	220	468	265	319	411	674	821	426	401	265	317	246	164	356	360	452	692	PDCL3	Homo sapiens phosducin-like 3 (PDCL3), mRNA.
uc002tap.1	805	29	30	20	31	27	73	41	29	9	27	12	13	21	15	25	33	NPAS2	Homo sapiens neuronal PAS domain protein 2 (NPAS2), mRNA.
uc010fiu.1	109	11601	7209	8537	12091	19435	27007	10887	8985	3243	4509	1957	1493	3579	4274	5127	7427	RPL31	Homo sapiens ribosomal protein L31 (RPL31), transcript variant 2, mRNA.
uc010fiv.3	1121	163	148	118	181	234	341	167	152	20	22	22	10	38	28	45	56	TBC1D8	Homo sapiens TBC1 domain family, member 8 (with GRAM domain) (TBC1D8), mRNA.
uc002taw.4	491	619	411	499	560	976	1350	560	568	329	439	305	214	382	478	699	862	CNOT11	Homo sapiens CCR4-NOT transcription complex, subunit 11 (CNOT11), mRNA.
uc002taz.2	381	255	235	225	261	433	602	342	321	131	149	109	86	166	180	208	340	RNF149	Homo sapiens ring finger protein 149 (RNF149), mRNA.
uc002tbf.3	1254	2075	1697	1576	2122	2976	4269	2221	2109	405	472	318	220	561	566	630	1026	MAP4K4	Homo sapiens mitogen-activated protein kinase kinase kinase kinase 4 (MAP4K4), transcript variant 2, mRNA.
uc010fiy.3	522	49	30	42	45	77	100	56	47	13	13	8	5	22	22	20	28	IL18R1	Homo sapiens interleukin 18 receptor 1 (IL18R1), mRNA.
uc002tca.3	793	33	25	25	34	46	61	41	35	16	12	7	7	14	8	20	23	SLC9A2	Homo sapiens solute carrier family 9, subfamily A (NHE2, cation proton antiporter 2), member 2 (SLC9A2), mRNA.
uc002tcb.2	455	139	89	91	110	167	252	114	98	23	37	21	17	32	55	50	85	MFSD9	Homo sapiens major facilitator superfamily domain containing 9 (MFSD9), mRNA.
uc010ywg.2	481	39	28	26	34	58	85	35	38	25	34	22	10	33	35	46	41	POU3F3	Homo sapiens POU class 3 homeobox 3 (POU3F3), mRNA.
uc002tcn.4	377	1086	698	844	1079	1626	2342	1164	1037	359	426	318	221	385	512	599	807	MRPS9	Homo sapiens mitochondrial ribosomal protein S9 (MRPS9), nuclear gene encoding mitochondrial protein, mRNA.
uc002tcr.4	841	598	487	405	516	883	1320	624	518	129	164	97	70	169	158	205	323	TGFBRAP1	Homo sapiens transforming growth factor, beta receptor associated protein 1 (TGFBRAP1), transcript variant 2, mRNA.
uc002tcs.1	213	268	176	218	226	408	532	264	231	113	158	107	75	125	191	227	279	C2orf49	Homo sapiens chromosome 2 open reading frame 49 (C2orf49), mRNA.
uc002tcy.3	260	90	61	78	96	130	209	92	92	147	203	131	101	208	214	285	427	FHL2	Homo sapiens four and a half LIM domains 2 (FHL2), transcript variant 1, mRNA.
uc002tdi.3	361	176	165	158	151	264	370	198	181	50	70	36	28	64	71	97	137	NCK2	Homo sapiens NCK adaptor protein 2 (NCK2), transcript variant 2, mRNA.
uc002tdn.3	406	330	280	243	299	459	702	366	374	115	176	110	76	163	194	210	290	UXS1	Homo sapiens UDP-glucuronate decarboxylase 1 (UXS1), transcript variant 1, mRNA.
uc010ywi.1	1739	4799	3742	3578	4490	7165	10181	5833	5565	1149	1365	1152	886	1619	1751	1895	2691	RGPD3	Homo sapiens RANBP2-like and GRIP domain containing 3 (RGPD3), mRNA.
uc010ywk.2	1739	4378	3440	3278	4070	6574	9358	5420	5096	1138	1335	1125	848	1586	1710	1843	2603	RGPD4	Homo sapiens RANBP2-like and GRIP domain containing 4 (RGPD4), mRNA.
uc002tec.3	1665	1551	1398	983	1449	2355	3101	1841	1731	433	513	381	292	568	643	867	892	GCC2	Homo sapiens GRIP and coiled-coil domain containing 2 (GCC2), transcript variant 1, mRNA.
uc002tek.4	368	468	354	326	423	663	944	523	500	317	414	250	153	377	387	557	793	LIMS1	Homo sapiens LIM and senescent cell antigen-like domains 1 (LIMS1), transcript variant 1, mRNA.
uc002tem.4	3205	15180	11683	11473	14679	23077	31963	16828	16065	2626	3216	2705	1966	3586	3966	4345	6216	RANBP2	Homo sapiens RAN binding protein 2 (RANBP2), mRNA.
uc002ten.1	646	1319	1069	1088	1396	2089	3171	1581	1463	281	325	278	195	310	405	485	597	CCDC138	Homo sapiens coiled-coil domain containing 138 (CCDC138), mRNA.
uc010ywt.1	863	66	67	52	60	95	138	71	49	29	25	10	11	26	43	47	73	SH3RF3	Homo sapiens SH3 domain containing ring finger 3 (SH3RF3), mRNA.
uc002tew.4	435	538	464	473	587	866	1236	663	636	269	344	198	147	318	355	478	598	2015-09-10	Homo sapiens septin 10 (SEPT10), transcript variant 1, mRNA.
uc002tfb.3	506	35	18	17	34	59	70	24	29	28	50	26	20	45	53	73	102	SOWAHC	Homo sapiens sosondowah ankyrin repeat domain family member C (SOWAHC), mRNA.
uc021vly.1	1746	5651	4583	4239	5205	8419	12180	7139	6658	1381	1631	1346	1023	1875	2066	2296	3222	RGPD6	Homo sapiens RANBP2-like and GRIP domain containing 6 (RGPD6), transcript variant 1, mRNA.
uc002tfm.4	658	194	110	156	172	268	378	191	162	38	29	39	26	41	47	66	92	NPHP1	Homo sapiens nephronophthisis 1 (juvenile) (NPHP1), transcript variant 3, mRNA.
uc021vmh.1	1746	5651	4583	4239	5205	8419	12180	7139	6658	1381	1631	1346	1023	1875	2066	2296	3222	RGPD6	Homo sapiens RANBP2-like and GRIP domain containing 6 (RGPD6), transcript variant 1, mRNA.
uc002tgc.3	1066	3887	2844	2968	3726	6035	8865	3974	3506	999	1265	1063	799	1293	1503	1808	2272	BUB1	Homo sapiens BUB1 mitotic checkpoint serine/threonine kinase (BUB1), mRNA.
uc002tgv.1	179	77	65	38	59	100	146	64	55	40	26	57	34	36	43	34	54	BCL2L11	Homo sapiens BCL2-like 11 (apoptosis facilitator) (BCL2L11), transcript variant 1, mRNA.
uc002thi.3	1925	5358	4048	4469	5355	8717	12301	5606	4832	655	859	737	542	1002	1083	1374	1645	ANAPC1	Homo sapiens anaphase promoting complex subunit 1 (ANAPC1), mRNA.
uc002thk.1	980	215	178	167	226	320	460	217	186	59	71	57	25	71	70	77	119	MERTK	Homo sapiens c-mer proto-oncogene tyrosine kinase (MERTK), mRNA.
uc002thm.2	536	95	51	67	79	131	198	92	97	68	80	57	37	89	101	96	151	TMEM87B	Homo sapiens transmembrane protein 87B (TMEM87B), mRNA.
uc021vmw.1	272	288	242	205	268	459	627	325	298	92	123	117	73	135	143	185	230	ZC3H8	Homo sapiens zinc finger CCCH-type containing 8 (ZC3H8), mRNA.
uc002thq.1	1170	119	90	61	100	151	239	91	92	13	21	18	9	14	30	54	37	ZC3H6	Homo sapiens zinc finger CCCH-type containing 6 (ZC3H6), mRNA.
uc002ths.2	1746	5629	4534	4175	5189	8372	12113	7107	6664	1374	1621	1325	1022	1852	2056	2278	3183	RGPD8	Homo sapiens RANBP2-like and GRIP domain containing 8 (RGPD8), mRNA.
uc002thu.3	358	337	287	254	323	514	736	346	274	57	96	47	37	112	116	133	167	TTL	Homo sapiens tubulin tyrosine ligase (TTL), mRNA.
uc002thw.2	1116	2302	1884	1886	2276	3521	5108	2713	2383	430	485	416	263	502	543	723	1047	POLR1B	Homo sapiens polymerase (RNA) I polypeptide B, 128kDa (POLR1B), transcript variant 1, mRNA.
uc002thz.1	91	61	28	52	71	111	135	80	52	61	83	62	42	93	92	135	194	CHCHD5	Homo sapiens coiled-coil-helix-coiled-coil-helix domain containing 5 (CHCHD5), mRNA.
uc002tib.3	660	1903	1561	1531	2016	2782	4243	2162	1899	215	305	227	126	278	377	366	541	SLC20A1	Homo sapiens solute carrier family 20 (phosphate transporter), member 1 (SLC20A1), mRNA.
uc002tie.2	726	717	617	522	696	1030	1539	824	722	217	281	190	165	215	311	346	474	CKAP2L	Homo sapiens cytoskeleton associated protein 2-like (CKAP2L), mRNA.
uc002tju.3	376	2167	1564	1699	2100	3322	4713	2413	2407	285	344	319	241	418	464	533	621	CBWD2	Homo sapiens COBW domain containing 2 (CBWD2), mRNA.
uc010flb.3	209	85	89	66	82	136	217	110	69	41	40	29	20	23	38	64	82	RABL2A	Homo sapiens RAB, member of RAS oncogene family-like 2A (RABL2A), transcript variant 1, mRNA.
uc002tku.1	504	763	581	633	711	1216	1758	860	800	190	209	138	84	259	248	329	466	SLC35F5	Homo sapiens solute carrier family 35, member F5 (SLC35F5), mRNA.
uc002tkx.2	399	2349	1582	1835	2330	3620	5171	2337	2194	1210	1512	1240	876	1437	1742	2106	2804	ACTR3	Homo sapiens ARP3 actin-related protein 3 homolog (yeast) (ACTR3), transcript variant 1, mRNA.
uc002tlh.1	651	3659	2834	3034	3518	5816	7974	3950	3875	1048	1278	1012	793	1389	1563	1749	2485	DDX18	Homo sapiens DEAD (Asp-Glu-Ala-Asp) box polypeptide 18 (DDX18), mRNA.
uc002tlj.3	612	684	548	456	643	850	1330	810	747	126	155	128	100	150	196	219	330	CCDC93	Homo sapiens coiled-coil domain containing 93 (CCDC93), mRNA.
uc002tlk.3	206	53	86	55	65	117	150	108	94	30	40	34	11	47	47	57	74	INSIG2	Homo sapiens insulin induced gene 2 (INSIG2), mRNA.
uc002tlr.3	469	234	183	187	231	316	480	234	182	173	224	148	102	243	277	331	465	STEAP3	Homo sapiens STEAP family member 3, metalloreductase (STEAP3), transcript variant 3, mRNA.
uc002tls.2	107	95	55	70	101	156	227	103	97	31	32	26	18	39	59	67	80	C2orf76	Homo sapiens chromosome 2 open reading frame 76 (C2orf76), mRNA.
uc021vnj.1	129	733	408	527	684	1296	1647	469	382	385	523	385	254	477	519	771	954	DBI	Homo sapiens diazepam binding inhibitor (GABA receptor modulator, acyl-CoA binding protein) (DBI), transcript variant 4, mRNA.
uc002tmc.1	292	299	239	235	301	507	649	319	256	64	105	120	67	118	131	161	202	TMEM177	Homo sapiens transmembrane protein 177 (TMEM177), transcript variant 3, mRNA.
uc002tmf.2	907	636	510	483	648	960	1547	660	588	30	33	23	20	38	39	54	51	PTPN4	Homo sapiens protein tyrosine phosphatase, non-receptor type 4 (megakaryocyte) (PTPN4), mRNA.
uc002tmg.3	714	494	364	340	461	706	1084	511	436	174	228	157	108	224	289	328	415	EPB41L5	Homo sapiens erythrocyte membrane protein band 4.1 like 5 (EPB41L5), transcript variant 1, mRNA.
uc002tmj.2	331	168	129	96	145	204	338	160	127	216	286	202	125	298	320	294	568	TMEM185B	Homo sapiens transmembrane protein 185B (TMEM185B), mRNA.
uc002tmk.3	187	105	76	91	108	166	254	125	78	75	92	74	45	112	85	145	242	RALB	Homo sapiens v-ral simian leukemia viral oncogene homolog B (ras related; GTP binding protein) (RALB), mRNA.
uc010flp.3	1567	29	54	25	37	46	95	43	34	38	69	37	22	44	56	50	76	GLI2	Homo sapiens GLI family zinc finger 2 (GLI2), mRNA.
uc002tmx.3	460	53	30	30	23	73	98	39	39	49	69	42	34	71	85	102	126	TFCP2L1	Homo sapiens transcription factor CP2-like 1 (TFCP2L1), mRNA.
uc002tnc.3	1518	1105	1015	818	1015	1570	2413	1378	1195	269	351	324	217	371	427	492	627	CLASP1	Homo sapiens cytoplasmic linker associated protein 1 (CLASP1), transcript variant 1, mRNA.
uc002tnk.3	274	1734	1156	1375	1753	2812	3854	1692	1517	571	785	490	407	687	821	1051	1339	MKI67IP	Homo sapiens MKI67 (FHA domain) interacting nucleolar phosphoprotein (MKI67IP), mRNA.
uc002tnl.3	209	924	630	699	908	1468	2054	953	879	448	610	435	334	502	681	784	1178	TSN	Homo sapiens translin (TSN), transcript variant 1, mRNA.
uc002tnq.4	109	39	31	40	46	77	94	41	40	0	0	0	0	0	0	0	0	GYPC	Homo sapiens glycophorin C (Gerbich blood group) (GYPC), transcript variant 1, mRNA.
uc002tns.2	574	176	112	98	150	220	273	150	142	14	8	6	13	20	13	23	32	BIN1	Homo sapiens bridging integrator 1 (BIN1), transcript variant 1, mRNA.
uc002toh.1	763	1377	1086	1127	1315	2200	3114	1511	1329	303	427	313	214	441	473	607	838	ERCC3	Homo sapiens excision repair cross-complementing rodent repair deficiency, complementation group 3 (ERCC3), mRNA.
uc002toj.2	600	657	540	474	638	915	1362	709	636	127	153	107	87	158	182	217	293	MAP3K2	Homo sapiens mitogen-activated protein kinase kinase kinase 2 (MAP3K2), mRNA.
uc002ton.2	800	1763	1412	1500	1657	2706	3569	1973	1981	444	542	463	300	561	686	865	1102	IWS1	Homo sapiens IWS1 homolog (S. cerevisiae) (IWS1), mRNA.
uc002tpg.2	1317	2552	2034	2001	2385	3683	5478	2746	2316	465	568	457	347	512	598	681	1073	WDR33	Homo sapiens WD repeat domain 33 (WDR33), transcript variant 1, mRNA.
uc002tpj.3	123	249	165	178	249	384	539	191	162	217	265	219	145	267	313	412	478	POLR2D	Homo sapiens polymerase (RNA) II (DNA directed) polypeptide D (POLR2D), mRNA.
uc002tpl.3	291	191	164	149	154	258	361	184	181	47	76	54	46	74	71	94	140	AMMECR1L	Homo sapiens AMMECR1-like (AMMECR1L), transcript variant 1, mRNA.
uc010fmd.2	1064	475	566	320	460	682	1129	580	502	327	419	352	241	397	468	621	826	SAP130	Homo sapiens Sin3A-associated protein, 130kDa (SAP130), transcript variant 1, mRNA.
uc002tps.3	1536	2583	2088	1962	2492	3698	5660	2826	2656	423	552	439	293	688	751	889	1024	UGGT1	Homo sapiens UDP-glucose glycoprotein glucosyltransferase 1 (UGGT1), transcript variant 1, mRNA.
uc002tpt.4	392	152	120	112	161	262	333	157	131	23	37	30	25	36	54	55	69	HS6ST1	Homo sapiens heparan sulfate 6-O-sulfotransferase 1 (HS6ST1), mRNA.
uc002tpx.1	235	39	39	29	34	55	74	31	38	54	42	57	30	57	78	92	110	RAB6C	Homo sapiens RAB6C, member RAS oncogene family (RAB6C), mRNA.
uc010fmh.2	1056	45	46	39	55	75	104	38	36	1918	2517	1534	1138	2043	2459	3267	4493	POTEF	Homo sapiens POTE ankyrin domain family, member F (POTEF), mRNA.
uc002tqn.2	295	91	73	83	103	126	226	91	87	29	28	12	10	33	28	48	59	CCDC74B	Homo sapiens coiled-coil domain containing 74B (CCDC74B), transcript variant 2, mRNA.
uc010zae.2	170	50	45	32	39	45	73	54	37	0	0	0	0	1	0	0	1	FLJ14346	SubName: Full=Putative uncharacterized protein FLJ14346;
uc002tqu.3	139	903	621	803	920	1592	2074	1121	1167	493	734	437	288	592	667	767	1504	MZT2B	Homo sapiens mitotic spindle organizing protein 2B (MZT2B), mRNA.
uc002tqy.1	161	93	75	65	68	160	171	86	88	39	68	46	36	74	71	92	144	CCDC115	Homo sapiens coiled-coil domain containing 115 (CCDC115), mRNA.
uc002tra.1	272	769	539	624	796	1248	1677	752	773	210	300	230	140	255	298	375	598	IMP4	Homo sapiens IMP4, U3 small nucleolar ribonucleoprotein, homolog (yeast) (IMP4), mRNA.
uc002trc.3	441	77	70	43	73	101	151	99	67	17	29	25	15	32	26	44	58	PTPN18	Homo sapiens protein tyrosine phosphatase, non-receptor type 18 (brain-derived) (PTPN18), transcript variant 1, mRNA.
uc002tsa.1	671	100	98	77	92	152	248	84	79	9	13	11	5	17	18	12	14	ARHGEF4	Homo sapiens Rho guanine nucleotide exchange factor (GEF) 4 (ARHGEF4), transcript variant 1, mRNA.
uc002tsd.3	176	243	165	201	222	359	497	197	161	276	327	277	203	336	331	485	602	FAM168B	Homo sapiens family with sequence similarity 168, member B (FAM168B), mRNA.
uc031rpd.1	217	322	266	277	308	522	752	375	362	258	351	261	170	353	391	463	682	PLEKHB2	Homo sapiens pleckstrin homology domain containing, family B (evectins) member 2 (PLEKHB2), transcript variant 4, mRNA.
uc002tsn.2	1056	464	541	378	478	659	1085	961	1123	1976	2645	1618	1193	2203	2573	3356	4808	POTEE	Homo sapiens POTE ankyrin domain family, member E (POTEE), mRNA.
uc002tsw.4	139	683	448	567	669	1122	1472	826	862	378	559	328	235	493	532	609	1121	MZT2A	Homo sapiens mitotic spindle organizing protein 2A (MZT2A), mRNA.
uc002ttb.4	293	120	97	106	125	190	293	120	121	32	33	15	11	34	33	47	55	CCDC74A	Homo sapiens coiled-coil domain containing 74A (CCDC74A), transcript variant 4, mRNA.
uc002ttw.4	722	598	536	500	600	898	1473	704	567	109	137	112	81	185	205	225	247	MGAT5	Homo sapiens mannosyl (alpha-1,6-)-glycoprotein beta-1,6-N-acetyl-glucosaminyltransferase (MGAT5), mRNA.
uc002tuc.2	711	825	578	582	806	1157	1767	743	623	116	168	128	129	145	199	190	226	CCNT2	Homo sapiens cyclin T2 (CCNT2), transcript variant b, mRNA.
uc010fnf.3	969	1863	1330	1509	1835	2798	3902	1954	1862	425	574	396	328	578	637	774	1055	RAB3GAP1	Homo sapiens RAB3 GTPase activating protein subunit 1 (catalytic) (RAB3GAP1), transcript variant 1, mRNA.
uc002tum.3	1060	549	456	409	517	852	1269	689	559	106	94	90	80	128	143	164	258	ZRANB3	Homo sapiens zinc finger, RAN-binding domain containing 3 (ZRANB3), mRNA.
uc002tuo.3	1080	653	749	414	552	784	1412	747	617	67	93	50	44	102	129	156	161	R3HDM1	Homo sapiens R3H domain containing 1 (R3HDM1), mRNA.
uc002tur.3	489	852	728	635	745	1232	1741	879	842	477	627	453	389	691	659	950	1119	UBXN4	Homo sapiens UBX domain protein 4 (UBXN4), mRNA.
uc002tuw.4	802	4513	4013	3379	4420	6591	10048	5211	4995	1999	2561	1942	1405	2680	3089	3753	4750	MCM6	Homo sapiens minichromosome maintenance complex component 6 (MCM6), mRNA.
uc002tux.1	482	2717	1861	2160	2710	4434	6053	2673	2553	987	1344	908	691	1349	1616	1960	2287	DARS	Homo sapiens aspartyl-tRNA synthetase (DARS), mRNA.
uc002tuz.3	333	35	25	30	36	58	85	23	24	39	28	37	25	36	71	76	94	CXCR4	Homo sapiens chemokine (C-X-C motif) receptor 4 (CXCR4), transcript variant 2, mRNA.
uc002tvh.3	373	206	162	159	192	293	438	240	187	64	66	47	40	77	83	106	119	SPOPL	Homo sapiens speckle-type POZ protein-like (SPOPL), mRNA.
uc002tvj.1	4580	981	768	637	894	1313	2098	1083	1085	44	44	75	33	109	90	58	97	LRP1B	Homo sapiens low density lipoprotein receptor-related protein 1B (LRP1B), mRNA.
uc010fnn.3	439	83	84	78	85	129	191	86	68	8	15	7	6	8	19	22	29	GTDC1	Homo sapiens glycosyltransferase-like domain containing 1 (GTDC1), transcript variant 3, mRNA.
uc002tvu.3	1195	250	239	213	319	402	565	304	285	136	168	167	101	163	205	222	333	ZEB2	Homo sapiens zinc finger E-box binding homeobox 2 (ZEB2), transcript variant 1, mRNA.
uc002twh.3	494	242	167	174	231	375	508	253	219	82	122	96	55	119	125	151	233	ACVR2A	Homo sapiens activin A receptor, type IIA (ACVR2A), mRNA.
uc002twk.3	417	914	652	688	911	1581	2179	902	864	384	449	400	314	486	641	667	883	ORC4	Homo sapiens origin recognition complex, subunit 4 (ORC4), transcript variant 3, mRNA.
uc002twm.4	1475	165	185	107	169	263	426	207	170	9	8	11	6	15	21	9	22	MBD5	Homo sapiens methyl-CpG binding domain protein 5 (MBD5), mRNA.
uc010zbt.2	788	973	789	733	920	1415	2125	869	833	78	125	73	61	102	162	160	195	EPC2	Homo sapiens enhancer of polycomb homolog 2 (Drosophila) (EPC2), mRNA.
uc010zbu.2	938	371	318	280	377	564	772	416	389	139	206	107	85	222	214	269	385	KIF5C	Homo sapiens kinesin family member 5C (KIF5C), mRNA.
uc002txc.3	277	2127	1456	1857	2183	3697	5124	2159	1984	829	1127	697	513	1049	1195	1362	1993	MMADHC	Homo sapiens methylmalonic aciduria (cobalamin deficiency) cblD type, with homocystinuria (MMADHC), nuclear gene encoding mitochondrial protein, mRNA.
uc002txe.3	225	242	139	208	237	397	550	237	226	144	187	137	99	162	190	218	307	RND3	Homo sapiens Rho family GTPase 3 (RND3), transcript variant 1, mRNA.
uc002txm.3	2453	7670	6185	5585	7392	11288	16337	8550	8075	1291	1497	1273	1015	1615	1973	2236	2941	RIF1	Homo sapiens RAP1 interacting factor homolog (yeast) (RIF1), transcript variant 1, mRNA.
uc010fnx.3	6638	52	56	41	55	92	125	58	59	1	1	3	1	4	1	9	1	NEB	Homo sapiens nebulin (NEB), transcript variant 3, mRNA.
uc002txx.1	160	540	343	407	506	803	1181	607	532	25	35	33	19	46	53	56	83	ARL5A	Homo sapiens ADP-ribosylation factor-like 5A (ARL5A), transcript variant 1, mRNA.
uc002tya.3	501	63	64	49	68	114	160	90	75	10	18	7	7	14	20	31	23	CACNB4	Homo sapiens calcium channel, voltage-dependent, beta 4 subunit (CACNB4), transcript variant 2, mRNA.
uc002tyc.4	506	363	238	252	291	527	725	339	312	167	177	145	114	195	229	282	395	STAM2	Homo sapiens signal transducing adaptor molecule (SH3 domain and ITAM motif) 2 (STAM2), mRNA.
uc002tye.3	1073	753	690	604	734	1097	1828	877	857	149	195	183	122	241	269	288	381	FMNL2	Homo sapiens formin-like 2 (FMNL2), mRNA.
uc002tyh.4	911	5803	4370	4641	5591	9145	12702	6443	6100	1463	1844	1463	1138	1851	2201	2626	3286	PRPF40A	Homo sapiens PRP40 pre-mRNA processing factor 40 homolog A (S. cerevisiae) (PRPF40A), mRNA.
uc002tyn.3	207	232	153	181	258	356	522	244	183	95	97	94	60	146	154	188	239	ARL6IP6	Homo sapiens ADP-ribosylation-like factor 6 interacting protein 6 (ARL6IP6), transcript variant 1, mRNA.
uc002tyr.4	537	562	463	368	552	791	1234	690	672	52	61	29	15	89	71	71	98	GALNT13	Homo sapiens UDP-N-acetyl-alpha-D-galactosamine:polypeptide N-acetylgalactosaminyltransferase 13 (GalNAc-T13) (GALNT13), mRNA.
uc002tzd.4	708	777	614	656	804	1272	1805	1017	1037	462	504	379	293	602	650	706	1059	GPD2	Homo sapiens glycerol-3-phosphate dehydrogenase 2 (mitochondrial) (GPD2), nuclear gene encoding mitochondrial protein, transcript variant 2, mRNA.
uc010fog.2	490	60	92	49	64	124	170	105	59	57	79	58	41	86	88	109	128	ACVR1	Homo sapiens activin A receptor, type I (ACVR1), transcript variant 2, mRNA.
uc002tzv.3	1173	1572	1121	1158	1490	2265	3203	1502	1276	115	165	94	73	188	153	210	294	PKP4	Homo sapiens plakophilin 4 (PKP4), transcript variant 1, mRNA.
uc002uag.3	1842	960	825	644	865	1358	1916	1090	900	279	373	275	181	320	386	454	643	TANC1	Homo sapiens tetratricopeptide repeat, ankyrin repeat and coiled-coil containing 1 (TANC1), transcript variant 1, mRNA.
uc002ual.4	457	135	123	107	141	195	315	164	171	98	122	77	47	139	146	164	224	WDSUB1	Homo sapiens WD repeat, sterile alpha motif and U-box domain containing 1 (WDSUB1), transcript variant 2, mRNA.
uc002uao.3	2149	660	553	523	631	988	1427	755	650	81	90	103	80	146	135	155	180	BAZ2B	Homo sapiens bromodomain adjacent to zinc finger domain, 2B (BAZ2B), mRNA.
uc002uax.3	685	1690	1291	1314	1633	2650	3991	1802	1519	564	696	606	462	718	953	1069	1179	2015-03-07	Homo sapiens membrane-associated ring finger (C3HC4) 7, E3 ubiquitin protein ligase (MARCH7), mRNA.
uc002ubb.4	1854	104	69	58	103	130	186	104	101	86	97	61	48	121	136	168	218	LY75-CD302	Homo sapiens LY75-CD302 readthrough (LY75-CD302), transcript variant 1, mRNA.
uc002ubo.3	387	364	200	263	299	506	692	278	199	294	368	241	160	304	375	523	683	RBMS1	Homo sapiens RNA binding motif, single stranded interacting protein 1 (RBMS1), transcript variant 1, mRNA.
uc002ubr.2	406	362	248	238	314	528	752	291	244	57	48	50	53	59	68	96	106	TANK	Homo sapiens TRAF family member-associated NFKB activator (TANK), transcript variant 1, mRNA.
uc002ubu.3	291	1840	1319	1615	1915	3074	4350	2016	1904	1137	1453	1094	830	1462	1797	1951	2636	PSMD14	Homo sapiens proteasome (prosome, macropain) 26S subunit, non-ATPase, 14 (PSMD14), mRNA.
uc002ucg.3	198	246	155	209	210	387	523	219	205	130	191	117	71	197	198	236	357	GCA	Homo sapiens grancalcin, EF-hand calcium binding protein (GCA), mRNA.
uc002uck.1	740	101	119	80	98	165	239	182	156	27	41	34	17	34	46	55	80	FIGN	Homo sapiens fidgetin (FIGN), mRNA.
uc002ucl.3	521	130	115	100	131	212	306	174	149	27	17	29	17	34	32	52	53	GRB14	Homo sapiens growth factor receptor-bound protein 14 (GRB14), mRNA.
uc002ucp.3	1147	252	211	186	235	353	550	281	275	100	110	88	56	139	135	179	218	COBLL1	Homo sapiens cordon-bleu WH2 repeat protein-like 1 (COBLL1), transcript variant 2, mRNA.
uc002ude.3	1986	42	40	47	51	73	93	56	51	3	10	8	3	12	11	4	15	SCN2A	Homo sapiens sodium channel, voltage-gated, type II, alpha subunit (SCN2A), transcript variant 3, mRNA.
uc002udg.3	566	29	34	30	30	52	81	37	45	15	14	21	9	14	12	32	41	CSRNP3	Homo sapiens cysteine-serine-rich nuclear protein 3 (CSRNP3), transcript variant 2, mRNA.
uc010fph.1	614	29	34	16	31	43	68	59	45	93	124	91	64	151	166	210	205	GALNT3	Homo sapiens UDP-N-acetyl-alpha-D-galactosamine:polypeptide N-acetylgalactosaminyltransferase 3 (GalNAc-T3) (GALNT3), mRNA.
uc002udk.3	1297	1019	824	744	932	1537	2239	1113	988	227	308	185	145	317	379	472	526	TTC21B	Homo sapiens tetratricopeptide repeat domain 21B (TTC21B), mRNA.
uc010fpl.3	1958	96	85	82	108	143	223	123	114	29	51	36	27	71	63	67	106	SCN9A	Homo sapiens sodium channel, voltage-gated, type IX, alpha subunit (SCN9A), mRNA.
uc002udz.1	307	34	19	28	35	50	94	27	21	0	5	6	1	9	4	6	8	B3GALT1	Homo sapiens UDP-Gal:betaGlcNAc beta 1,3-galactosyltransferase, polypeptide 1 (B3GALT1), mRNA.
uc002uea.3	526	497	405	387	472	724	1003	567	578	220	247	180	123	281	331	344	521	STK39	Homo sapiens serine threonine kinase 39 (STK39), mRNA.
uc002uec.2	373	422	374	330	403	628	991	506	428	224	334	212	171	312	355	405	624	CERS6	Homo sapiens ceramide synthase 6 (CERS6), transcript variant 1, mRNA.
uc002uel.3	205	430	343	271	395	600	902	539	551	342	391	352	276	418	527	619	872	SPC25	Homo sapiens SPC25, NDC80 kinetochore complex component (SPC25), mRNA.
uc002ues.3	4636	720	633	511	739	1051	1680	854	864	132	173	167	97	260	215	220	357	LRP2	Homo sapiens low density lipoprotein receptor-related protein 2 (LRP2), mRNA.
uc002ueu.1	587	41	33	34	49	66	79	35	57	5	13	4	5	12	15	15	15	KLHL41	Homo sapiens kelch-like family member 41 (KLHL41), mRNA.
uc002uev.4	828	1019	773	848	1007	1653	2272	1001	914	176	232	160	122	183	226	302	329	FASTKD1	Homo sapiens FAST kinase domains 1 (FASTKD1), mRNA.
uc002uez.3	735	2368	1739	1744	2103	3377	3646	2119	2106	458	601	514	439	603	767	753	1086	PPIG	Homo sapiens peptidylprolyl isomerase G (cyclophilin G) (PPIG), mRNA.
uc021vsh.1	222	95	89	73	94	140	197	152	108	12	12	12	3	13	23	30	19	PHOSPHO2	Homo sapiens phosphatase, orphan 2 (PHOSPHO2), transcript variant 5, mRNA.
uc002ufi.2	539	846	680	658	845	1360	1914	999	956	367	407	295	211	436	475	597	837	KLHL23	Homo sapiens kelch-like family member 23 (KLHL23), mRNA.
uc002ufk.3	389	5874	3972	4364	5710	9034	11332	5492	5501	2392	2926	2144	1779	2981	3537	4345	6018	SSB	Homo sapiens Sjogren syndrome antigen B (autoantigen La) (SSB), mRNA.
uc002ufn.3	190	756	534	618	876	1370	1806	856	777	315	372	254	209	355	431	535	614	METTL5	Homo sapiens methyltransferase like 5 (METTL5), mRNA.
uc010zdi.2	1869	2138	1661	1484	1896	3120	4560	2242	2017	383	455	405	285	521	521	662	853	UBR3	Homo sapiens ubiquitin protein ligase E3 component n-recognin 3 (putative) (UBR3), mRNA.
uc002ugi.3	575	124	81	72	108	177	261	157	100	25	29	27	21	29	23	64	69	GAD1	Homo sapiens glutamate decarboxylase 1 (brain, 67kDa) (GAD1), transcript variant GAD67, mRNA.
uc002ugj.3	365	845	522	607	809	1231	1616	572	450	460	610	435	361	622	748	936	1198	GORASP2	Homo sapiens golgi reassembly stacking protein 2, 55kDa (GORASP2), transcript variant 2, mRNA.
uc002ugp.2	699	627	687	430	577	863	1480	840	707	115	128	75	60	146	142	194	239	TLK1	Homo sapiens tousled-like kinase 1 (TLK1), transcript variant 2, mRNA.
uc010zdo.2	387	421	320	372	433	659	967	518	528	134	196	129	97	173	214	252	362	METTL8	Homo sapiens methyltransferase like 8 (METTL8), mRNA.
uc002ugx.3	501	261	184	163	219	336	554	248	202	65	77	56	59	89	101	103	158	DCAF17	Homo sapiens DDB1 and CUL4 associated factor 17 (DCAF17), transcript variant 1, mRNA.
uc002ugy.4	267	48	26	22	39	54	76	37	33	23	30	21	5	38	44	43	64	CYBRD1	Homo sapiens cytochrome b reductase 1 (CYBRD1), transcript variant 1, mRNA.
uc002uha.2	619	1676	1116	1255	1497	2424	3491	1670	1525	719	922	802	586	1023	1108	1340	1836	DYNC1I2	Homo sapiens dynein, cytoplasmic 1, intermediate chain 2 (DYNC1I2), transcript variant 1, mRNA.
uc002uhh.3	659	416	297	364	433	649	953	449	386	126	139	121	84	153	171	250	307	SLC25A12	Homo sapiens solute carrier family 25 (aspartate/glutamate carrier), member 12 (SLC25A12), nuclear gene encoding mitochondrial protein, transcript variant 1, mRNA.
uc002uhi.3	400	1953	1406	1545	1990	3112	4279	2070	2032	1335	1571	1246	1045	1686	1971	2395	3177	HAT1	Homo sapiens histone acetyltransferase 1 (HAT1), transcript variant 1, mRNA.
uc002uhk.3	316	111	104	99	98	174	272	120	106	26	37	30	20	35	33	53	66	METAP1D	Homo sapiens methionyl aminopeptidase type 1D (mitochondrial) (METAP1D), nuclear gene encoding mitochondrial protein, mRNA.
uc002uhl.3	236	77	67	66	77	117	166	90	85	34	46	53	36	46	46	66	92	DLX1	Homo sapiens distal-less homeobox 1 (DLX1), transcript variant 1, mRNA.
uc002uhn.3	309	128	135	76	111	167	277	164	104	349	509	367	245	375	440	521	892	DLX2	Homo sapiens distal-less homeobox 2 (DLX2), mRNA.
uc002uhp.1	1072	334	240	287	331	537	791	420	372	158	220	167	97	250	256	321	419	ITGA6	Homo sapiens integrin, alpha 6 (ITGA6), transcript variant 1, mRNA.
uc002uhs.3	417	217	169	146	201	275	482	237	214	177	226	184	139	276	266	354	396	PDK1	Homo sapiens pyruvate dehydrogenase kinase, isozyme 1 (PDK1), nuclear gene encoding mitochondrial protein, mRNA.
uc002uhv.4	992	226	166	180	223	332	478	203	195	78	74	59	40	83	117	121	162	RAPGEF4	Homo sapiens Rap guanine nucleotide exchange factor (GEF) 4 (RAPGEF4), transcript variant 1, mRNA.
uc002uhz.3	781	600	438	505	578	927	1315	650	550	156	220	148	100	213	220	276	436	ZAK	Homo sapiens sterile alpha motif and leucine zipper containing kinase AZK (ZAK), transcript variant 1, mRNA.
uc002uic.1	431	922	737	744	961	1507	1903	1009	1059	344	446	315	243	413	471	628	1020	CDCA7	Homo sapiens cell division cycle associated 7 (CDCA7), transcript variant 1, mRNA.
uc002uig.3	762	1883	1314	1351	1795	2786	4109	1741	1482	402	511	425	278	494	593	719	885	SP3	Homo sapiens Sp3 transcription factor (SP3), transcript variant 1, mRNA.
uc002uih.3	377	2978	2172	2408	3129	4719	6680	3157	3241	1351	1680	917	728	1757	1931	2199	3412	OLA1	Homo sapiens Obg-like ATPase 1 (OLA1), transcript variant 1, mRNA.
uc010zem.1	465	31	41	32	41	56	102	58	37	58	107	74	49	52	81	100	169	SP9	Homo sapiens Sp9 transcription factor (SP9), mRNA.
uc002uim.3	431	403	268	280	366	513	692	349	340	116	176	161	136	148	201	237	360	CIR1	Homo sapiens corepressor interacting with RBPJ, 1 (CIR1), mRNA.
uc002uiq.3	405	349	210	233	313	510	723	354	287	149	215	165	123	207	233	309	403	SCRN3	Homo sapiens secernin 3 (SCRN3), transcript variant 1, mRNA.
uc002uiu.4	851	107	77	87	107	156	235	88	97	20	26	26	8	44	42	48	54	GPR155	Homo sapiens G protein-coupled receptor 155 (GPR155), transcript variant 3, mRNA.
uc002uiz.3	484	27	33	20	31	75	80	40	25	29	45	25	28	41	43	61	71	WIPF1	Homo sapiens WAS/WASL interacting protein family, member 1 (WIPF1), transcript variant 1, mRNA.
uc002uji.3	440	331	237	295	362	511	794	366	359	59	101	45	37	92	109	146	190	CHN1	Homo sapiens chimerin 1 (CHN1), transcript variant 1, mRNA.
uc002ujl.4	486	752	520	553	669	1114	1523	687	656	85	103	77	65	106	137	190	241	ATF2	Homo sapiens activating transcription factor 2 (ATF2), transcript variant 1, mRNA.
uc002ujz.4	123	2755	1752	2324	2734	4484	6095	2631	2270	1680	2098	1734	1092	2219	2492	3267	4374	ATP5G3	Homo sapiens ATP synthase, H+ transporting, mitochondrial Fo complex, subunit C3 (subunit 9) (ATP5G3), nuclear gene encoding mitochondrial protein, transcript variant 3, mRNA.
uc002ukc.1	409	641	487	494	624	1002	1474	717	605	117	186	130	81	209	223	279	345	KIAA1715	Homo sapiens KIAA1715 (KIAA1715), mRNA.
uc002ukf.1	324	253	180	188	243	416	540	250	207	119	162	117	93	163	196	255	362	HOXD13	Homo sapiens homeobox D13 (HOXD13), mRNA.
uc002uki.3	319	292	228	169	242	354	572	311	249	118	167	167	116	136	162	245	317	HOXD11	Homo sapiens homeobox D11 (HOXD11), mRNA.
uc002ukj.3	321	636	668	421	516	784	1357	706	575	22	25	29	29	43	36	36	46	HOXD10	Homo sapiens homeobox D10 (HOXD10), mRNA.
uc010zex.2	333	112	96	65	109	112	232	112	116	16	15	16	3	22	25	32	16	HOXD9	Homo sapiens homeobox D9 (HOXD9), mRNA.
uc002uko.3	271	29	30	28	39	72	90	38	54	17	12	19	16	26	31	31	45	HOXD8	Homo sapiens homeobox D8 (HOXD8), transcript variant 1, mRNA.
uc002uks.3	236	35	37	32	41	44	80	36	40	5	3	4	2	3	2	3	11	HOXD4	Homo sapiens homeobox D4 (HOXD4), mRNA.
uc002ukx.3	244	656	436	512	638	968	1333	595	546	286	451	323	225	445	485	589	787	MTX2	Homo sapiens metaxin 2 (MTX2), nuclear gene encoding mitochondrial protein, transcript variant 1, mRNA.
uc002ulc.1	359	2087	2984	1473	1825	3069	4676	3554	3523	3874	5325	3939	2607	5254	5807	6150	10951	HNRNPA3	Homo sapiens heterogeneous nuclear ribonucleoprotein A3 (HNRNPA3), mRNA.
uc002ulh.5	586	551	520	451	548	879	1322	724	617	355	481	363	265	371	521	654	902	NFE2L2	Homo sapiens nuclear factor (erythroid-derived 2)-like 2 (NFE2L2), transcript variant 1, mRNA.
uc002ull.2	639	1921	1449	1473	1843	2973	4098	1955	2079	726	959	689	536	984	1051	1354	1800	AGPS	Homo sapiens alkylglycerone phosphate synthase (AGPS), mRNA.
uc002uln.3	646	159	92	119	129	259	300	164	157	158	235	170	115	203	239	281	423	TTC30B	Homo sapiens tetratricopeptide repeat domain 30B (TTC30B), mRNA.
uc002ulo.3	646	159	90	127	146	253	335	183	149	156	233	155	124	204	244	298	441	TTC30A	Homo sapiens tetratricopeptide repeat domain 30A (TTC30A), mRNA.
uc002ulv.3	455	305	185	242	291	492	746	345	298	127	189	106	92	130	177	222	281	RBM45	Homo sapiens RNA binding motif protein 45 (RBM45), mRNA.
uc002uly.3	940	431	382	335	436	703	1033	553	425	101	134	83	70	151	140	206	270	OSBPL6	Homo sapiens oxysterol binding protein-like 6 (OSBPL6), transcript variant 3, mRNA.
uc002umf.3	294	565	366	446	584	844	1196	565	441	182	243	144	115	240	306	344	422	PRKRA	Homo sapiens protein kinase, interferon-inducible double stranded RNA dependent activator (PRKRA), transcript variant 1, mRNA.
uc002umk.3	203	143	121	112	131	238	319	154	130	32	36	20	27	62	56	67	75	FKBP7	Homo sapiens FK506 binding protein 7 (FKBP7), transcript variant 1, mRNA.
uc002umn.3	281	273	215	204	228	388	615	284	251	67	95	71	35	88	101	106	176	PLEKHA3	Homo sapiens pleckstrin homology domain containing, family A (phosphoinositide binding specific) member 3 (PLEKHA3), mRNA.
uc002umv.1	82	29	19	19	34	44	62	36	41	0	0	0	0	0	0	0	0	AX746670	Homo sapiens cDNA FLJ33584 fis, clone BRAMY2012017.
uc002uni.4	677	420	324	334	420	599	837	489	473	130	160	108	58	205	206	255	283	SESTD1	Homo sapiens SEC14 and spectrin domains 1 (SESTD1), mRNA.
uc010frh.1	889	1177	945	961	1201	1799	2400	1215	1122	245	304	234	191	291	317	445	609	CWC22	Homo sapiens CWC22 spliceosome-associated protein homolog (S. cerevisiae) (CWC22), mRNA.
uc002unq.1	188	349	338	283	355	532	904	434	354	288	372	235	180	355	447	512	708	UBE2E3	Homo sapiens ubiquitin-conjugating enzyme E2E 3 (UBE2E3), transcript variant 2, mRNA.
uc002unu.3	1013	192	180	156	222	314	457	230	234	97	140	124	82	181	189	210	249	ITGA4	Homo sapiens integrin, alpha 4 (antigen CD49D, alpha 4 subunit of VLA-4 receptor) (ITGA4), mRNA.
uc002uoh.3	1237	1389	1006	1011	1378	2108	2937	1530	1419	126	193	123	83	175	187	253	305	SSFA2	Homo sapiens sperm specific antigen 2 (SSFA2), transcript variant 2, mRNA.
uc002uow.2	774	2725	2020	2149	2642	4297	6041	2949	2801	246	305	197	107	354	398	440	563	DNAJC10	Homo sapiens DnaJ (Hsp40) homolog, subfamily C, member 10 (DNAJC10), transcript variant 1, mRNA.
uc002upb.4	1115	4236	3393	3315	4182	6543	9654	4831	4538	1267	1511	810	646	1647	1851	2238	2775	NCKAP1	Homo sapiens NCK-associated protein 1 (NCKAP1), transcript variant 2, mRNA.
uc002upd.3	198	40	26	32	50	56	76	33	49	26	30	27	25	39	40	52	77	DUSP19	Homo sapiens dual specificity phosphatase 19 (DUSP19), transcript variant 1, mRNA.
uc002upf.3	307	623	440	458	555	956	1306	609	450	221	292	250	177	291	324	405	551	NUP35	Homo sapiens nucleoporin 35kDa (NUP35), mRNA.
uc002uph.3	1190	56	45	25	36	72	98	57	45	9	12	7	6	14	15	10	23	ZNF804A	Homo sapiens zinc finger protein 804A (ZNF804A), mRNA.
uc002upl.3	6977	153	146	64	135	238	277	131	166	0	0	0	0	2	0	0	0	FSIP2	Homo sapiens fibrous sheath interacting protein 2 (FSIP2), mRNA.
uc002upo.3	407	2813	2137	2328	2930	4559	6112	3259	3469	664	811	553	430	924	997	1147	1652	ZC3H15	Homo sapiens zinc finger CCCH-type containing 15 (ZC3H15), mRNA.
uc002upq.4	1029	844	597	659	892	1390	1934	851	795	316	444	363	187	505	514	576	810	ITGAV	Homo sapiens integrin, alpha V (ITGAV), transcript variant 1, mRNA.
uc002ups.3	807	368	251	301	382	509	828	331	300	43	52	38	41	62	72	85	81	FAM171B	Homo sapiens family with sequence similarity 171, member B (FAM171B), mRNA.
uc010fru.3	285	134	100	108	114	233	359	114	113	73	92	46	35	55	85	130	130	GULP1	Homo sapiens GULP, engulfment adaptor PTB domain containing 1 (GULP1), transcript variant 1, mRNA.
uc002uqk.3	1480	65	47	36	68	96	127	55	60	95	133	131	66	213	192	234	311	COL5A2	Homo sapiens collagen, type V, alpha 2 (COL5A2), mRNA.
uc002uql.1	811	2315	1561	1905	2372	3636	5297	2425	2274	680	856	669	529	819	991	1208	1551	WDR75	Homo sapiens WD repeat domain 75 (WDR75), mRNA.
uc002uqt.3	624	2175	1569	1793	2129	3506	5188	2378	2255	187	198	154	117	241	233	326	408	ASNSD1	Homo sapiens asparagine synthetase domain containing 1 (ASNSD1), mRNA.
uc002uqw.2	1415	166	140	100	160	172	316	168	166	0	1	0	0	0	1	1	0	ANKAR	Homo sapiens ankyrin and armadillo repeat containing (ANKAR), mRNA.
uc002uqz.1	395	231	167	180	238	321	481	227	181	72	101	80	71	116	97	153	163	OSGEPL1	Homo sapiens O-sialoglycoprotein endopeptidase-like 1 (OSGEPL1), mRNA.
uc002ure.4	134	362	192	283	352	572	844	280	263	139	167	98	83	193	197	248	299	ORMDL1	Homo sapiens ORM1-like 1 (S. cerevisiae) (ORMDL1), transcript variant 2, mRNA.
uc002urh.4	913	872	651	651	812	1288	1936	978	956	208	257	179	120	245	309	364	434	PMS1	Homo sapiens PMS1 postmeiotic segregation increased 1 (S. cerevisiae) (PMS1), transcript variant 1, mRNA.
uc002uru.3	367	671	479	515	671	1060	1535	706	663	294	356	272	211	334	434	584	679	HIBCH	Homo sapiens 3-hydroxyisobutyryl-CoA hydrolase (HIBCH), nuclear gene encoding mitochondrial protein, transcript variant 1, mRNA.
uc010fsb.3	380	120	87	88	113	158	260	109	86	61	74	74	42	91	92	114	205	INPP1	Homo sapiens inositol polyphosphate-1-phosphatase (INPP1), transcript variant 2, mRNA.
uc002urz.2	772	54	33	46	51	87	105	54	37	50	57	30	23	57	62	73	101	MFSD6	Homo sapiens major facilitator superfamily domain containing 6 (MFSD6), mRNA.
uc010zgf.2	398	85	64	62	80	138	187	104	87	33	41	31	14	36	30	38	66	TMEM194B	Homo sapiens transmembrane protein 194B (TMEM194B), mRNA.
uc002usb.3	468	303	253	242	328	439	716	359	318	70	84	56	41	101	112	128	171	NAB1	Homo sapiens NGFI-A binding protein 1 (EGR1 binding protein 1) (NAB1), mRNA.
uc002usf.3	650	1293	996	983	1253	1972	2780	1512	1492	303	388	334	263	380	430	470	842	GLS	Homo sapiens glutaminase (GLS), nuclear gene encoding mitochondrial protein, transcript variant 1, mRNA.
uc002usj.2	731	743	608	595	789	1316	1730	829	867	510	645	483	368	679	784	924	1221	STAT1	Homo sapiens signal transducer and activator of transcription 1, 91kDa (STAT1), transcript variant alpha, mRNA.
uc010fsg.2	1117	1296	930	1086	1300	2053	3010	1297	1196	583	785	599	423	756	785	960	1410	MYO1B	Homo sapiens myosin IB (MYO1B), transcript variant 1, mRNA.
uc002usx.3	185	114	79	83	116	177	215	93	116	36	39	52	37	36	62	70	106	NABP1	Homo sapiens nucleic acid binding protein 1 (NABP1), transcript variant 1, mRNA.
uc002utg.4	812	1111	761	871	1173	1687	2369	1109	978	376	444	347	224	702	794	981	818	SLC39A10	Homo sapiens solute carrier family 39 (zinc transporter), member 10 (SLC39A10), transcript variant 1, mRNA.
uc002utj.4	4005	78	46	44	51	100	146	84	71	15	10	18	6	14	15	20	16	DNAH7	Homo sapiens dynein, axonemal, heavy chain 7 (DNAH7), mRNA.
uc002utk.3	353	372	264	250	344	651	873	317	316	145	195	165	107	194	252	274	300	STK17B	Homo sapiens serine/threonine kinase 17b (STK17B), mRNA.
uc002utm.1	1553	121	93	86	100	151	266	104	107	21	51	25	11	45	49	48	70	HECW2	Homo sapiens HECT, C2 and WW domain containing E3 ubiquitin protein ligase 2 (HECW2), mRNA.
uc002utp.1	1082	816	659	636	764	1180	1685	946	867	11	6	25	14	12	11	17	24	CCDC150	Homo sapiens coiled-coil domain containing 150 (CCDC150), mRNA.
uc002uts.3	867	1798	1315	1517	1878	2923	4159	1953	1835	639	826	547	428	803	878	1093	1412	GTF3C3	Homo sapiens general transcription factor IIIC, polypeptide 3, 102kDa (GTF3C3), transcript variant 1, mRNA.
uc002utw.3	903	515	424	395	474	743	1090	614	482	161	176	129	93	267	312	296	349	PGAP1	Homo sapiens post-GPI attachment to proteins 1 (PGAP1), mRNA.
uc021vuj.1	974	101	82	97	113	153	244	97	100	37	41	28	19	49	43	66	71	ANKRD44	Homo sapiens ankyrin repeat domain 44 (ANKRD44), transcript variant A, mRNA.
uc002uue.3	1285	12569	8433	10293	12400	20116	27630	12396	11566	3446	4180	3657	2702	4581	5256	6168	8046	SF3B1	Homo sapiens splicing factor 3b, subunit 1, 155kDa (SF3B1), transcript variant 1, mRNA.
uc002uuh.1	219	166	143	122	170	302	388	164	195	126	158	83	81	156	198	184	277	COQ10B	Homo sapiens coenzyme Q10 homolog B (S. cerevisiae) (COQ10B), nuclear gene encoding mitochondrial protein, mRNA.
uc002uui.3	554	29526	21363	23861	29675	46186	61898	32387	32800	9832	12748	8415	6029	13885	14788	17132	25410	HSPD1	Homo sapiens heat shock 60kDa protein 1 (chaperonin) (HSPD1), nuclear gene encoding mitochondrial protein, transcript variant 1, mRNA.
uc021vum.1	242	1384	805	997	1442	2315	3039	1192	1108	1025	1172	1156	818	1209	1478	1763	2522	HSPE1-MOB4	Homo sapiens HSPE1-MOB4 readthrough (HSPE1-MOB4), mRNA.
uc002uuq.3	574	420	315	324	429	661	887	425	364	117	189	148	94	183	167	239	364	MARS2	Homo sapiens methionyl-tRNA synthetase 2, mitochondrial (MARS2), nuclear gene encoding mitochondrial protein, mRNA.
uc010fsp.3	1076	37	36	27	31	68	59	39	34	15	14	9	6	16	35	29	27	PLCL1	Homo sapiens phospholipase C-like 1 (PLCL1), mRNA.
uc002uva.2	714	482	492	288	446	619	1008	567	476	224	263	216	130	217	312	382	526	SATB2	Homo sapiens SATB homeobox 2 (SATB2), transcript variant 3, mRNA.
uc010zhb.2	366	254	180	177	255	406	603	300	248	76	113	67	62	100	128	163	221	C2orf69	Homo sapiens chromosome 2 open reading frame 69 (C2orf69), mRNA.
uc002uvi.4	296	129	103	114	117	198	292	150	131	32	42	35	28	34	55	67	74	TYW5	Homo sapiens tRNA-yW synthesizing protein 5 (TYW5), transcript variant 1, mRNA.
uc002uvm.3	272	379	295	295	400	704	944	420	358	194	253	179	139	218	243	309	462	C2orf47	Homo sapiens chromosome 2 open reading frame 47 (C2orf47), mRNA.
uc002uvr.4	539	372	274	338	381	625	943	383	351	209	236	150	113	221	240	340	455	SPATS2L	Homo sapiens spermatogenesis associated, serine-rich 2-like (SPATS2L), transcript variant 3, mRNA.
uc002uvs.3	407	123	99	119	122	219	275	167	130	36	38	29	27	48	50	53	65	KCTD18	Homo sapiens potassium channel tetramerisation domain containing 18 (KCTD18), mRNA.
uc002uvw.2	1246	1322	1033	823	1267	1849	2576	1353	1398	366	428	354	270	482	530	576	729	SGOL2	Homo sapiens shugoshin-like 2 (S. pombe) (SGOL2), transcript variant 1, mRNA.
uc021vus.1	404	4788	3438	3925	4799	7711	11115	5348	5228	1665	2029	1265	983	1988	2325	2769	3652	BZW1	Homo sapiens basic leucine zipper and W2 domains 1 (BZW1), transcript variant 3, mRNA.
uc002uwe.2	465	1069	755	806	1023	1545	2274	1103	1150	143	165	186	118	131	187	233	321	CLK1	Homo sapiens CDC-like kinase 1 (CLK1), transcript variant 1, mRNA.
uc002uwi.3	146	148	119	116	177	253	340	175	121	44	61	40	33	61	63	85	134	PPIL3	Homo sapiens peptidylprolyl isomerase (cyclophilin)-like 3 (PPIL3), transcript variant PPIL3a, mRNA.
uc002uwm.2	358	649	458	578	684	1019	1516	643	569	222	249	217	163	292	299	376	507	NIF3L1	Homo sapiens NIF3 NGG1 interacting factor 3-like 1 (S. cerevisiae) (NIF3L1), transcript variant 1, mRNA.
uc002uwr.3	558	1068	791	813	1032	1571	2322	1041	1020	367	439	322	267	470	592	751	856	ORC2	Homo sapiens origin recognition complex, subunit 2 (ORC2), transcript variant 1, mRNA.
uc002uws.4	511	365	288	269	381	571	765	374	337	53	63	53	39	63	84	86	136	FAM126B	Homo sapiens family with sequence similarity 126, member B (FAM126B), mRNA.
uc002uwx.4	79	738	434	551	723	1193	1687	811	789	261	359	280	203	363	378	537	772	NDUFB3	Homo sapiens NADH dehydrogenase (ubiquinone) 1 beta subcomplex, 3, 12kDa (NDUFB3), nuclear gene encoding mitochondrial protein, transcript variant 1, mRNA.
uc002uxb.4	461	161	144	109	176	218	319	215	188	47	67	62	33	56	71	69	114	CFLAR	Homo sapiens CASP8 and FADD-like apoptosis regulator (CFLAR), transcript variant 1, mRNA.
uc002uxt.1	519	122	126	107	144	201	279	127	129	287	348	329	206	325	408	500	700	CASP8	Homo sapiens caspase 8, apoptosis-related cysteine peptidase (CASP8), transcript variant G, mRNA.
uc002uyb.4	895	510	406	384	494	737	1098	489	428	27	42	32	32	52	52	71	72	TRAK2	Homo sapiens trafficking protein, kinesin binding 2 (TRAK2), mRNA.
uc002uyd.4	399	708	514	562	724	1143	1579	787	626	79	107	62	36	77	103	149	186	STRADB	Homo sapiens STE20-related kinase adaptor beta (STRADB), transcript variant 1, mRNA.
uc021vvg.2	389	763	546	634	774	1238	1826	770	628	145	187	140	93	166	225	228	331	TMEM237	Homo sapiens transmembrane protein 237 (TMEM237), transcript variant 1, mRNA.
uc002uyo.3	1638	844	687	595	774	1178	1675	870	730	127	183	136	91	181	186	234	300	ALS2	Homo sapiens amyotrophic lateral sclerosis 2 (juvenile) (ALS2), transcript variant 1, mRNA.
uc002uyw.1	555	89	75	68	101	177	241	106	97	124	153	105	68	167	196	210	261	FZD7	Homo sapiens frizzled family receptor 7 (FZD7), mRNA.
uc002uyz.1	82	776	498	555	780	1161	1585	749	748	385	482	400	258	458	559	775	828	SUMO1	Homo sapiens small ubiquitin-like modifier 1 (SUMO1), transcript variant 1, mRNA.
uc002uzb.3	510	4698	3457	3735	4505	7434	9400	5123	5025	1017	1317	1102	878	1345	1557	1675	2400	NOP58	Homo sapiens NOP58 ribonucleoprotein (NOP58), mRNA.
uc002uzf.4	1019	594	632	377	524	773	1189	622	556	174	247	165	128	229	304	332	405	BMPR2	Homo sapiens bone morphogenetic protein receptor, type II (serine/threonine kinase) (BMPR2), mRNA.
uc010zhx.2	570	206	232	155	185	269	492	236	222	131	178	150	118	178	215	248	318	FAM117B	Homo sapiens family with sequence similarity 117, member B (FAM117B), mRNA.
uc002uzh.1	463	86	75	82	99	130	221	107	95	28	36	19	16	32	30	33	57	ICA1L	Homo sapiens islet cell autoantigen 1,69kDa-like (ICA1L), transcript variant 1, mRNA.
uc002uzl.3	404	1378	968	1124	1271	2152	3035	1448	1413	460	556	472	354	591	655	791	1047	WDR12	Homo sapiens WD repeat domain 12 (WDR12), mRNA.
uc002uzo.2	706	56	39	41	49	73	101	72	44	4	5	0	2	4	2	5	2	ALS2CR8	Homo sapiens amyotrophic lateral sclerosis 2 (juvenile) chromosome region, candidate 8 (ALS2CR8), mRNA.
uc002uzt.3	2675	749	600	466	687	982	1520	809	677	119	139	112	98	165	185	239	293	NBEAL1	Homo sapiens neurobeachin-like 1 (NBEAL1), mRNA.
uc002uzv.4	443	337	283	302	351	543	798	412	338	95	122	91	70	119	135	155	231	CYP20A1	Homo sapiens cytochrome P450, family 20, subfamily A, polypeptide 1 (CYP20A1), mRNA.
uc002uzz.3	456	551	387	338	486	720	1099	501	446	151	202	137	96	208	199	299	374	ABI2	Homo sapiens abl-interactor 2 (ABI2), mRNA.
uc002vad.3	1231	159	236	97	146	203	409	297	231	137	200	140	126	188	200	253	323	RAPH1	Homo sapiens Ras association (RalGDS/AF-6) and pleckstrin homology domains 1 (RAPH1), transcript variant 1, mRNA.
uc002vap.2	1124	183	162	133	162	236	396	205	183	37	51	42	28	70	65	73	111	PARD3B	Homo sapiens par-3 partitioning defective 3 homolog B (C. elegans) (PARD3B), transcript variant b, mRNA.
uc002vaw.3	912	99	95	82	109	134	205	117	84	66	107	49	35	93	95	136	188	NRP2	Homo sapiens neuropilin 2 (NRP2), transcript variant 1, mRNA.
uc002vaz.4	1008	275	351	200	247	344	599	334	282	47	88	54	44	82	71	91	138	INO80D	Homo sapiens INO80 complex subunit D (INO80D), mRNA.
uc010ziq.2	722	2970	2090	2295	2842	4504	6553	3154	2805	1835	2224	1892	1372	2527	2805	3241	4317	NDUFS1	Homo sapiens NADH dehydrogenase (ubiquinone) Fe-S protein 1, 75kDa (NADH-coenzyme Q reductase) (NDUFS1), transcript variant 5, mRNA.
uc002vbf.1	206	8966	5919	7435	9170	14845	21427	8666	7069	2890	3803	2043	1396	3806	3989	4307	6813	EEF1B2	Homo sapiens eukaryotic translation elongation factor 1 beta 2 (EEF1B2), transcript variant 3, mRNA.
uc002vbp.2	2335	1535	1181	1164	1512	2267	3140	1817	1842	473	601	492	383	644	708	903	1157	ZDBF2	Homo sapiens zinc finger, DBF-type containing 2 (ZDBF2), mRNA.
uc002vbq.4	813	211	191	153	240	290	470	245	220	55	82	56	30	109	107	118	169	ADAM23	Homo sapiens ADAM metallopeptidase domain 23 (ADAM23), mRNA.
uc002vbx.3	691	1327	904	1093	1244	1984	2998	1425	1266	483	585	544	422	598	742	792	1066	FASTKD2	Homo sapiens FAST kinase domains 2 (FASTKD2), transcript variant 1, mRNA.
uc002vcc.3	322	345	293	245	302	485	772	321	307	181	191	148	98	170	222	307	394	CREB1	Homo sapiens cAMP responsive element binding protein 1 (CREB1), transcript variant B, mRNA.
uc010fuk.1	199	163	109	122	160	255	378	189	156	48	81	55	46	79	74	81	163	METTL21A	Homo sapiens methyltransferase like 21A (METTL21A), transcript variant 2, mRNA.
uc002vci.3	289	81	88	51	68	105	190	99	118	84	96	82	61	100	105	141	190	CCNYL1	Homo sapiens cyclin Y-like 1 (CCNYL1), transcript variant 1, mRNA.
uc002vcj.3	566	57	51	41	58	82	105	53	42	70	100	66	37	98	118	140	223	FZD5	Homo sapiens frizzled family receptor 5 (FZD5), mRNA.
uc002vcl.2	742	252	263	202	248	387	658	301	261	56	83	53	43	91	81	104	138	PLEKHM3	Homo sapiens pleckstrin homology domain containing, family M, member 3 (PLEKHM3), mRNA.
uc002vcu.3	395	977	672	841	963	1687	2189	923	816	587	680	548	385	667	841	1044	1400	IDH1	Homo sapiens isocitrate dehydrogenase 1 (NADP+), soluble (IDH1), mRNA.
uc002vcz.3	2079	1292	1130	923	1227	1921	2937	1489	1276	246	322	258	175	367	399	519	651	PIKFYVE	Homo sapiens phosphoinositide kinase, FYVE finger containing (PIKFYVE), transcript variant 2, mRNA.
uc002vdn.4	209	538	341	397	511	759	1104	576	541	296	438	315	230	394	404	613	865	RPE	Homo sapiens ribulose-5-phosphate-3-epimerase (RPE), transcript variant 1, mRNA.
uc002vds.3	968	171	161	129	167	231	377	198	189	31	55	29	25	49	63	87	136	KANSL1L	Homo sapiens KAT8 regulatory NSL complex subunit 1-like (KANSL1L), mRNA.
uc002vdz.4	411	43	26	43	43	78	106	68	67	96	123	68	53	110	137	138	201	ACADL	Homo sapiens acyl-CoA dehydrogenase, long chain (ACADL), nuclear gene encoding mitochondrial protein, mRNA.
uc010zjh.2	380	582	441	452	521	921	1314	740	636	539	745	532	373	793	782	904	1250	LANCL1	Homo sapiens LanC lantibiotic synthetase component C-like 1 (bacterial) (LANCL1), transcript variant 2, mRNA.
uc002vee.4	1481	1179	982	869	1181	1794	2578	1326	1179	66	94	105	62	87	79	89	126	CPS1	Homo sapiens carbamoyl-phosphate synthase 1, mitochondrial (CPS1), nuclear gene encoding mitochondrial protein, transcript variant 2, mRNA.
uc002veg.1	1289	102	88	56	80	118	183	100	97	89	159	122	65	203	189	238	246	ERBB4	Homo sapiens v-erb-a erythroblastic leukemia viral oncogene homolog 4 (avian) (ERBB4), transcript variant JM-a/CVT-1, mRNA.
uc002vem.3	507	33	36	27	36	49	82	29	27	2	11	11	2	10	17	13	23	IKZF2	Homo sapiens IKAROS family zinc finger 2 (Helios) (IKZF2), transcript variant 1, mRNA.
uc002veq.4	612	188	170	159	223	346	454	278	261	151	214	106	95	241	267	281	400	SPAG16	Homo sapiens sperm associated antigen 16 (SPAG16), transcript variant 1, mRNA.
uc002veu.2	758	884	689	737	935	1326	2052	907	852	219	321	250	183	280	313	378	576	BARD1	Homo sapiens BRCA1 associated RING domain 1 (BARD1), mRNA.
uc002vex.4	573	1016	1569	675	1030	1348	2654	1679	1515	2446	3272	2277	1637	3333	3477	4449	6155	ATIC	Homo sapiens 5-aminoimidazole-4-carboxamide ribonucleotide formyltransferase/IMP cyclohydrolase (ATIC), mRNA.
uc002vfa.3	2458	319	375	259	352	447	813	385	367	871	1132	758	408	1489	1545	1451	2237	FN1	Homo sapiens fibronectin 1 (FN1), transcript variant 1, mRNA.
uc002vfo.3	195	113	104	111	135	194	302	190	139	19	40	22	17	36	41	54	69	MREG	Homo sapiens melanoregulin (MREG), mRNA.
uc002vft.3	284	160	117	105	153	234	381	191	170	90	111	84	45	138	137	181	251	PECR	Homo sapiens peroxisomal trans-2-enoyl-CoA reductase (PECR), mRNA.
uc002vfy.3	713	12588	8798	10357	12873	20684	28536	13271	12383	7077	9066	7266	5446	9604	11066	12842	17166	XRCC5	Homo sapiens X-ray repair complementing defective repair in Chinese hamster cells 5 (double-strand-break rejoining) (XRCC5), mRNA.
uc002vgd.4	935	575	482	411	589	817	1235	569	541	158	222	113	88	196	221	301	400	SMARCAL1	Homo sapiens SWI/SNF related, matrix associated, actin dependent regulator of chromatin, subfamily a-like 1 (SMARCAL1), transcript variant 2, mRNA.
uc002vgf.3	73	9947	5326	7128	9647	15858	21501	11431	10977	5370	8168	2774	2325	6227	7071	7777	12785	RPL37A	Homo sapiens ribosomal protein L37a (RPL37A), mRNA.
uc021vwn.1	306	457	313	389	426	667	1046	516	543	428	637	299	211	515	576	751	1251	IGFBP2	Homo sapiens insulin-like growth factor binding protein 2, 36kDa (IGFBP2), mRNA.
uc002vhd.4	281	1795	1324	1400	1718	2775	3958	1669	1420	1468	2097	1202	953	1836	2179	2773	3738	ARPC2	Homo sapiens actin related protein 2/3 complex, subunit 2, 34kDa (ARPC2), transcript variant 1, mRNA.
uc002vhk.3	415	2642	1951	2185	2612	4293	5702	3031	2949	1226	1609	1187	818	1642	1684	2238	3437	AAMP	Homo sapiens angio-associated, migratory cell protein (AAMP), mRNA.
uc002vhn.3	366	43	28	39	36	68	115	63	48	119	179	116	103	192	188	277	333	PNKD	Homo sapiens paroxysmal nonkinesigenic dyskinesia (PNKD), nuclear gene encoding mitochondrial protein, transcript variant 1, mRNA.
uc021vwv.1	241	186	107	133	150	226	348	194	142	67	86	61	45	92	108	90	182	CTDSP1	Homo sapiens CTD (carboxy-terminal domain, RNA polymerase II, polypeptide A) small phosphatase 1 (CTDSP1), transcript variant 3, mRNA.
uc010fvs.1	960	980	815	732	953	1394	2183	1110	953	249	321	225	149	338	354	434	608	USP37	Homo sapiens ubiquitin specific peptidase 37 (USP37), mRNA.
uc010zki.3	312	614	444	459	593	907	1385	587	537	493	550	421	286	591	637	875	1053	RQCD1	Homo sapiens RCD1 required for cell differentiation1 homolog (S. pombe) (RQCD1), transcript variant 1, mRNA.
uc002viq.3	400	890	676	778	888	1347	1951	980	894	306	418	341	215	357	386	536	759	BCS1L	Homo sapiens BC1 (ubiquinol-cytochrome c reductase) synthesis-like (BCS1L), nuclear gene encoding mitochondrial protein, transcript variant 2, mRNA.
uc002vit.3	440	407	287	356	361	673	937	383	345	205	273	229	173	288	315	358	513	RNF25	Homo sapiens ring finger protein 25 (RNF25), mRNA.
uc002viu.3	1296	485	419	371	436	768	1033	521	417	92	122	104	72	116	133	155	242	STK36	Homo sapiens serine/threonine kinase 36 (STK36), transcript variant 1, mRNA.
uc002viy.3	1180	935	907	622	781	1226	1894	1077	908	298	428	332	195	398	418	526	764	TTLL4	Homo sapiens tubulin tyrosine ligase-like family, member 4 (TTLL4), mRNA.
uc002vjp.4	280	207	175	165	222	336	483	228	179	123	152	111	80	185	170	226	285	NHEJ1	Homo sapiens nonhomologous end-joining factor 1 (NHEJ1), mRNA.
uc002vju.4	391	193	114	116	159	269	348	147	129	155	216	154	117	177	182	217	439	CNPPD1	Homo sapiens cyclin Pas1/PHO80 domain containing 1 (CNPPD1), mRNA.
uc002vjw.4	524	538	350	460	449	832	1163	538	494	81	100	69	47	90	98	140	242	FAM134A	Homo sapiens family with sequence similarity 134, member A (FAM134A), mRNA.
uc002vka.4	238	118	86	118	137	225	271	111	122	35	55	35	23	47	42	74	101	ZFAND2B	Homo sapiens zinc finger, AN1-type domain 2B (ZFAND2B), transcript variant 1, mRNA.
uc002vkc.2	823	213	198	192	227	342	501	239	178	90	139	90	58	159	158	174	240	ABCB6	Homo sapiens ATP-binding cassette, sub-family B (MDR/TAP), member 6 (ABCB6), nuclear gene encoding mitochondrial protein, mRNA.
uc002vkf.1	820	596	518	486	572	899	1367	654	534	499	684	443	282	654	667	887	1189	ATG9A	Homo sapiens autophagy related 9A (ATG9A), transcript variant 2, mRNA.
uc002vkg.3	707	347	271	252	325	504	710	393	352	120	167	124	112	147	147	209	330	ANKZF1	Homo sapiens ankyrin repeat and zinc finger domain containing 1 (ANKZF1), transcript variant 1, mRNA.
uc002vkm.3	635	57	49	55	42	90	116	67	39	17	15	14	9	20	19	28	49	GLB1L	Homo sapiens galactosidase, beta 1-like (GLB1L), mRNA.
uc002vko.2	286	194	125	139	157	315	391	198	190	34	52	36	29	45	52	56	75	STK16	Homo sapiens serine/threonine kinase 16 (STK16), transcript variant 1, mRNA.
uc002vkx.1	305	45	24	32	41	63	81	27	33	61	101	72	59	64	94	128	183	DNAJB2	Homo sapiens DnaJ (Hsp40) homolog, subfamily B, member 2 (DNAJB2), transcript variant 2, mRNA.
uc002vle.2	466	394	307	330	393	716	960	401	335	216	303	211	133	311	312	421	608	DNPEP	Homo sapiens aspartyl aminopeptidase (DNPEP), mRNA.
uc010fwg.3	3248	44	40	27	35	57	105	76	48	20	20	26	16	35	26	48	43	SPEG	Homo sapiens SPEG complex locus (SPEG), transcript variant 1, mRNA.
uc002vlr.3	401	449	327	374	465	738	966	460	376	204	277	206	155	250	278	354	560	GMPPA	Homo sapiens GDP-mannose pyrophosphorylase A (GMPPA), transcript variant 1, mRNA.
uc002vmc.4	756	186	195	143	188	311	509	250	236	158	212	183	102	204	258	267	460	CHPF	Homo sapiens chondroitin polymerizing factor (CHPF), transcript variant 1, mRNA.
uc010fwk.3	1877	767	669	573	733	1121	1677	868	875	487	677	519	337	695	684	829	1464	OBSL1	Homo sapiens obscurin-like 1 (OBSL1), transcript variant 1, mRNA.
uc002vml.3	1080	190	178	121	201	318	441	205	170	190	245	170	124	231	256	282	468	STK11IP	Homo sapiens serine/threonine kinase 11 interacting protein (STK11IP), mRNA.
uc002vmq.3	967	403	320	379	417	688	971	491	397	167	251	173	108	262	272	301	475	EPHA4	Homo sapiens EPH receptor A4 (EPHA4), mRNA.
uc002vmt.2	486	130	126	119	126	210	296	160	139	98	163	122	77	117	136	188	256	PAX3	Homo sapiens paired box 3 (PAX3), transcript variant PAX3E, mRNA.
uc002vne.1	570	1731	1447	1357	1721	2734	3970	1816	1420	1503	2062	1344	1093	2121	2385	2941	3667	FARSB	Homo sapiens phenylalanyl-tRNA synthetase, beta subunit (FARSB), mRNA.
uc002vnj.3	701	2086	1512	1712	2115	3382	4800	2245	2153	1198	1511	1144	793	1590	1706	2024	2800	ACSL3	Homo sapiens acyl-CoA synthetase long-chain family member 3 (ACSL3), transcript variant 2, mRNA.
uc002vnn.3	135	70	51	59	61	131	181	78	65	66	92	50	33	77	84	134	173	AP1S3	Homo sapiens adaptor-related protein complex 1, sigma 3 subunit (AP1S3), mRNA.
uc002vnq.3	391	360	308	318	375	594	876	381	311	234	294	163	144	283	318	399	614	WDFY1	Homo sapiens WD repeat and FYVE domain containing 1 (WDFY1), mRNA.
uc002vnr.4	313	586	426	473	524	895	1367	691	631	587	732	602	474	715	793	897	1336	MRPL44	Homo sapiens mitochondrial ribosomal protein L44 (MRPL44), nuclear gene encoding mitochondrial protein, mRNA.
uc002vnu.2	379	171	122	157	175	265	383	175	142	408	559	300	217	561	630	743	922	SERPINE2	Homo sapiens serpin peptidase inhibitor, clade E (nexin, plasminogen activator inhibitor type 1), member 2 (SERPINE2), transcript variant 1, mRNA.
uc002vny.3	749	2190	1739	1632	2108	3155	4843	2570	2299	1167	1371	1058	753	1548	1679	1947	2651	CUL3	Homo sapiens cullin 3 (CUL3), transcript variant 1, mRNA.
uc002voh.4	1223	54	45	26	38	56	122	65	41	45	53	32	29	56	60	90	104	IRS1	Homo sapiens insulin receptor substrate 1 (IRS1), mRNA.
uc002voi.3	296	164	148	142	169	255	402	192	161	67	78	63	53	81	81	78	140	RHBDD1	Homo sapiens rhomboid domain containing 1 (RHBDD1), transcript variant 1, mRNA.
uc021vxs.1	1668	34	38	33	44	67	89	54	40	74	82	51	38	81	85	118	176	COL4A4	Homo sapiens collagen, type IV, alpha 4 (COL4A4), mRNA.
uc002voy.4	323	903	614	704	908	1455	2129	962	933	433	549	304	217	547	661	780	993	MFF	Homo sapiens mitochondrial fission factor (MFF), nuclear gene encoding mitochondrial protein, transcript variant 2, mRNA.
uc002vpd.2	565	1012	712	761	1012	1508	2215	1005	799	570	789	617	414	700	797	1006	1394	AGFG1	Homo sapiens ArfGAP with FG repeats 1 (AGFG1), transcript variant 1, mRNA.
uc002vpw.1	1973	6241	5252	4817	5980	9519	14577	7085	5959	1581	2028	1727	1225	2037	2463	2923	3792	TRIP12	Homo sapiens thyroid hormone receptor interactor 12 (TRIP12), mRNA.
uc002vqd.2	491	86	54	53	70	107	174	94	82	90	110	134	105	130	150	169	233	SLC16A14	Homo sapiens solute carrier family 16, member 14 (monocarboxylic acid transporter 14) (SLC16A14), mRNA.
uc002vqx.3	322	574	439	474	588	960	1225	606	521	384	456	360	259	420	579	720	931	CAB39	Homo sapiens calcium binding protein 39 (CAB39), transcript variant 1, mRNA.
uc002vqz.3	248	201	144	196	223	411	456	223	177	549	838	531	319	752	854	1144	1662	ITM2C	Homo sapiens integral membrane protein 2C (ITM2C), transcript variant 1, mRNA.
uc002vrn.2	934	5351	3819	4407	5270	8324	11971	5535	5116	2620	3422	2693	2001	3123	3790	4237	6362	PSMD1	Homo sapiens proteasome (prosome, macropain) 26S subunit, non-ATPase, 1 (PSMD1), transcript variant 1, mRNA.
uc031rrs.1	798	271	255	243	291	440	664	357	326	174	198	162	110	219	217	314	453	ARMC9	Homo sapiens armadillo repeat containing 9 (ARMC9), transcript variant 1, mRNA.
uc002vru.3	691	24689	16987	16352	22941	31549	34580	22971	25444	11212	14369	11340	8324	15387	16541	18871	28198	NCL	Homo sapiens nucleolin (NCL), mRNA.
uc002vsc.4	92	8707	6983	7249	8331	13014	16757	10897	13266	4847	6615	3796	2977	6189	6709	8250	14061	PTMA	Homo sapiens prothymosin, alpha (PTMA), transcript variant 1, mRNA.
uc002vse.1	131	154	134	123	166	279	371	192	181	92	123	67	72	113	110	184	236	PDE6D	Homo sapiens phosphodiesterase 6D, cGMP-specific, rod, delta (PDE6D), mRNA.
uc002vsg.1	245	203	205	123	199	277	415	244	215	203	266	219	135	263	277	402	494	COPS7B	Homo sapiens COP9 signalosome subunit 7B (COPS7B), mRNA.
uc010fxz.3	866	383	363	281	380	516	840	480	431	62	104	87	76	120	116	169	205	DIS3L2	Homo sapiens DIS3 mitotic control homolog (S. cerevisiae)-like 2 (DIS3L2), transcript variant 1, mRNA.
uc002vsv.2	756	46	40	26	41	70	119	46	41	19	23	11	9	30	27	29	56	ECEL1	Homo sapiens endothelin converting enzyme-like 1 (ECEL1), mRNA.
uc002vsy.2	572	331	263	213	256	459	703	379	358	80	81	73	43	105	112	196	217	TIGD1	Homo sapiens tigger transposable element derived 1 (TIGD1), mRNA.
uc002vta.3	226	818	497	667	820	1313	1721	729	687	314	397	346	260	390	444	514	787	EIF4E2	Homo sapiens eukaryotic translation initiation factor 4E family member 2 (EIF4E2), mRNA.
uc002vtk.4	1280	2339	1690	1744	2209	3202	4376	2349	2198	763	991	741	612	837	1029	1167	1906	GIGYF2	Homo sapiens GRB10 interacting GYF protein 2 (GIGYF2), transcript variant 3, mRNA.
uc002vts.2	691	61	51	37	56	57	125	58	51	66	79	32	31	107	85	104	150	NGEF	Homo sapiens neuronal guanine nucleotide exchange factor (NGEF), transcript variant 1, mRNA.
uc002vty.3	588	571	470	489	651	837	1345	696	591	186	227	162	124	232	244	310	443	ATG16L1	Homo sapiens autophagy related 16-like 1 (S. cerevisiae) (ATG16L1), transcript variant 1, mRNA.
uc002vui.1	1195	546	506	425	491	844	1266	630	554	88	108	77	49	132	115	172	210	DGKD	Homo sapiens diacylglycerol kinase, delta 130kDa (DGKD), transcript variant 2, mRNA.
uc010zmr.2	1228	488	415	377	503	775	1101	586	593	65	96	47	30	90	96	132	154	USP40	Homo sapiens ubiquitin specific peptidase 40 (USP40), mRNA.
uc002vvg.3	729	790	606	565	784	1183	1687	784	678	400	506	453	339	507	588	759	1050	HJURP	Homo sapiens Holliday junction recognition protein (HJURP), mRNA.
uc002vvn.3	173	56	51	35	56	73	138	63	66	43	52	24	24	53	58	65	103	ARL4C	Homo sapiens ADP-ribosylation factor-like 4C (ARL4C), mRNA.
uc002vvp.3	944	191	194	133	194	281	422	226	191	171	187	151	106	202	213	255	447	SH3BP4	Homo sapiens SH3-domain binding protein 4 (SH3BP4), mRNA.
uc002vvs.3	838	347	373	265	347	497	767	393	384	71	131	52	35	132	150	153	248	AGAP1	Homo sapiens ArfGAP with GTPase domain, ankyrin repeat and PH domain 1 (AGAP1), transcript variant 1, mRNA.
uc002vwh.3	190	728	491	567	694	1131	1676	682	641	633	727	601	439	722	773	1144	1415	COPS8	Homo sapiens COP9 signalosome subunit 8 (COPS8), transcript variant 1, mRNA.
uc002vxe.3	789	957	907	633	854	1167	1805	1147	990	504	582	403	325	595	712	889	1192	LRRFIP1	Homo sapiens leucine rich repeat (in FLII) interacting protein 1 (LRRFIP1), transcript variant 3, mRNA.
uc002vxj.3	129	36	29	16	37	47	66	30	30	77	131	84	63	103	118	192	239	RAMP1	Homo sapiens receptor (G protein-coupled) activity modifying protein 1 (RAMP1), mRNA.
uc031rrz.1	166	287	184	190	240	450	602	247	212	89	94	86	46	108	110	168	204	UBE2F	Homo sapiens ubiquitin-conjugating enzyme E2F (putative) (UBE2F), transcript variant 2, mRNA.
uc010fyv.4	434	342	249	313	352	593	777	361	306	153	228	175	112	216	203	332	487	SCLY	Homo sapiens selenocysteine lyase (SCLY), mRNA.
uc002vxq.4	986	43	27	34	51	89	116	64	53	0	1	0	0	0	2	0	0	ESPNL	Homo sapiens espin-like (ESPNL), mRNA.
uc002vxv.3	373	609	486	502	630	1073	1519	729	715	318	416	232	187	344	348	506	730	ILKAP	Homo sapiens integrin-linked kinase-associated serine/threonine phosphatase (ILKAP), mRNA.
uc002vxz.3	205	58	49	35	45	109	138	70	66	33	49	31	29	40	49	66	88	HES6	Homo sapiens hairy and enhancer of split 6 (Drosophila) (HES6), transcript variant 1, mRNA.
uc002vyc.3	1236	156	121	107	116	202	343	158	143	27	44	36	21	48	43	62	90	PER2	Homo sapiens period circadian clock 2 (PER2), mRNA.
uc002vye.3	672	453	347	327	361	603	730	408	387	116	163	109	93	151	166	206	356	TRAF3IP1	Homo sapiens TNF receptor-associated factor 3 interacting protein 1 (TRAF3IP1), transcript variant 1, mRNA.
uc002vyg.3	316	180	139	132	133	253	333	174	195	44	58	49	29	57	61	81	145	ASB1	Homo sapiens ankyrin repeat and SOCS box containing 1 (ASB1), mRNA.
uc002vyk.4	1065	127	118	76	88	143	220	137	110	55	84	61	45	84	98	102	155	HDAC4	Homo sapiens histone deacetylase 4 (HDAC4), mRNA.
uc002vyn.3	336	1304	904	1068	1290	2066	2909	1406	1324	908	1201	841	589	1234	1343	1657	2408	NDUFA10	Homo sapiens NADH dehydrogenase (ubiquinone) 1 alpha subcomplex, 10, 42kDa (NDUFA10), nuclear gene encoding mitochondrial protein, mRNA.
uc002vyu.1	233	51	42	28	48	85	117	59	70	254	396	318	207	396	452	422	770	MYEOV2	Homo sapiens myeloma overexpressed 2 (MYEOV2), transcript variant 1, mRNA.
uc002vyw.4	539	85	71	72	84	111	214	108	103	64	85	65	53	105	90	118	182	GPC1	Homo sapiens glypican 1 (GPC1), mRNA.
uc002vyz.1	922	126	126	88	95	169	259	121	101	3	7	13	6	10	12	10	6	ANKMY1	Homo sapiens ankyrin repeat and MYND domain containing 1 (ANKMY1), transcript variant 1, mRNA.
uc002vzi.4	706	93	113	85	92	154	228	130	111	24	28	36	20	37	30	50	78	RNPEPL1	Homo sapiens arginyl aminopeptidase (aminopeptidase B)-like 1 (RNPEPL1), mRNA.
uc002vzk.2	653	213	158	160	192	348	413	224	198	26	25	26	14	41	33	47	73	CAPN10	Homo sapiens calpain 10 (CAPN10), transcript variant 1, mRNA.
uc010fzk.3	1772	625	630	451	644	853	1488	710	608	806	1136	822	560	1150	1244	1524	2083	KIF1A	Homo sapiens kinesin family member 1A (KIF1A), transcript variant 1, mRNA.
uc010fzl.2	1311	585	498	484	593	891	1316	655	579	214	278	171	135	322	296	371	557	PASK	Homo sapiens PAS domain containing serine/threonine kinase (PASK), transcript variant 1, mRNA.
uc002wat.1	341	772	536	651	895	1389	1815	830	886	552	716	529	416	666	780	1046	1352	PPP1R7	Homo sapiens protein phosphatase 1, regulatory subunit 7 (PPP1R7), mRNA.
uc002waz.3	1249	11368	8695	8734	11027	17407	24747	10676	9285	2501	3535	2017	1432	3461	3823	4838	6453	HDLBP	Homo sapiens high density lipoprotein binding protein (HDLBP), transcript variant 2, mRNA.
uc002wbd.3	342	2808	2280	2206	2844	4398	5929	3018	2952	2210	2981	1865	1358	3051	3178	3823	5661	2015-09-02	Homo sapiens septin 2 (SEPT2), transcript variant 2, mRNA.
uc002wbj.3	98	65	42	43	66	105	128	49	35	41	54	36	23	66	56	67	67	AK055601	Homo sapiens cDNA FLJ31039 fis, clone HSYRA2000221.
uc002wbi.2	1035	499	364	337	437	719	1015	547	489	229	270	304	214	309	337	419	584	FARP2	Homo sapiens FERM, RhoGEF and pleckstrin domain protein 2 (FARP2), mRNA.
uc002wbp.4	407	1680	1208	1281	1483	2485	3490	1471	1201	238	326	230	175	358	367	531	638	STK25	Homo sapiens serine/threonine kinase 25 (STK25), transcript variant 4, mRNA.
uc002wbt.3	558	819	628	646	798	1241	1859	827	728	227	337	212	135	291	383	434	644	THAP4	Homo sapiens THAP domain containing 4 (THAP4), transcript variant 1, mRNA.
uc002wbv.3	374	560	427	444	583	851	1263	577	522	360	528	471	344	532	550	649	981	ATG4B	Homo sapiens autophagy related 4B, cysteine peptidase (ATG4B), transcript variant 1, mRNA.
uc002wbz.2	193	767	553	594	774	1353	1884	881	879	325	485	375	237	434	432	551	956	DTYMK	Homo sapiens deoxythymidylate kinase (thymidylate kinase) (DTYMK), transcript variant 1, mRNA.
uc002wcd.3	221	280	224	199	253	370	581	294	300	97	124	96	80	114	134	163	272	ING5	Homo sapiens inhibitor of growth family, member 5 (ING5), mRNA.
uc002wce.1	502	192	129	115	150	215	370	195	196	90	116	90	51	124	128	144	273	D2HGDH	Homo sapiens D-2-hydroxyglutarate dehydrogenase (D2HGDH), nuclear gene encoding mitochondrial protein, mRNA.
uc003bpp.4	415	353	293	266	375	527	776	441	487	93	98	88	55	105	115	188	210	TRNT1	Homo sapiens tRNA nucleotidyl transferase, CCA-adding, 1 (TRNT1), nuclear gene encoding mitochondrial protein, mRNA.
uc003bpq.3	423	513	353	461	567	924	1300	559	510	116	175	149	93	167	187	199	327	CRBN	Homo sapiens cereblon (CRBN), transcript variant 1, mRNA.
uc011asp.2	665	335	289	282	331	559	768	404	385	70	85	79	50	61	110	98	160	SETMAR	Homo sapiens SET domain and mariner transposase fusion gene (SETMAR), transcript variant 1, mRNA.
uc003bpz.2	355	188	158	136	170	293	446	251	242	34	44	31	16	63	47	75	105	SUMF1	Homo sapiens sulfatase modifying factor 1 (SUMF1), transcript variant 1, mRNA.
uc003bqc.3	2724	613	564	435	538	908	1301	691	582	205	275	192	137	351	313	384	532	ITPR1	Homo sapiens inositol 1,4,5-trisphosphate receptor, type 1 (ITPR1), transcript variant 3, mRNA.
uc003bqf.3	393	56	59	37	64	76	98	47	51	106	142	133	94	158	152	197	258	BHLHE40	Homo sapiens basic helix-loop-helix family, member e40 (BHLHE40), mRNA.
uc003bqg.3	167	336	235	272	288	497	753	342	289	317	356	224	187	367	392	478	685	ARL8B	Homo sapiens ADP-ribosylation factor-like 8B (ARL8B), mRNA.
uc003bqi.3	638	551	458	395	517	836	1169	634	643	33	63	53	30	50	54	94	98	EDEM1	Homo sapiens ER degradation enhancer, mannosidase alpha-like 1 (EDEM1), mRNA.
uc003brd.3	476	916	718	745	967	1398	2078	954	849	429	518	385	297	511	654	739	939	RAD18	Homo sapiens RAD18 homolog (S. cerevisiae) (RAD18), mRNA.
uc003brf.2	1080	43	57	43	58	86	101	40	53	14	19	17	7	29	17	24	32	SRGAP3	Homo sapiens SLIT-ROBO Rho GTPase activating protein 3 (SRGAP3), transcript variant 1, mRNA.
uc003brn.4	488	1336	958	1017	1333	2011	2887	1393	1401	361	497	399	281	556	568	728	859	THUMPD3	Homo sapiens THUMP domain containing 3 (THUMPD3), transcript variant 1, mRNA.
uc003brt.3	1423	1950	2189	1322	1765	2526	4159	2607	2086	203	271	190	123	283	285	414	508	SETD5	Homo sapiens SET domain containing 5 (SETD5), mRNA.
uc003brz.3	631	589	451	497	605	965	1313	619	530	176	260	153	99	235	248	323	484	MTMR14	Homo sapiens myotubularin related protein 14 (MTMR14), transcript variant 2, mRNA.
uc003bsf.3	1201	1163	960	785	1084	1615	2335	1179	1008	131	178	116	85	196	165	253	388	BRPF1	Homo sapiens bromodomain and PHD finger containing, 1 (BRPF1), transcript variant 1, mRNA.
uc003bsj.3	391	142	110	133	149	214	316	130	97	51	87	70	56	79	80	113	128	OGG1	Homo sapiens 8-oxoguanine DNA glycosylase (OGG1), nuclear gene encoding mitochondrial protein, transcript variant 1c, mRNA.
uc003bst.3	351	638	460	514	631	957	1504	631	608	332	432	262	204	437	459	613	762	CAMK1	Homo sapiens calcium/calmodulin-dependent protein kinase I (CAMK1), mRNA.
uc010hcn.2	413	494	455	357	443	666	1052	605	548	191	255	180	139	240	277	296	526	TADA3	Homo sapiens transcriptional adaptor 3 (TADA3), transcript variant 3, mRNA.
uc003btg.4	896	261	302	145	221	333	547	311	253	12	13	16	5	17	24	18	17	TTLL3	Homo sapiens tubulin tyrosine ligase-like family, member 3 (TTLL3), transcript variant 1, mRNA.
uc011atk.2	332	593	408	469	573	918	1249	616	602	219	369	252	173	349	392	479	720	RPUSD3	Homo sapiens RNA pseudouridylate synthase domain containing 3 (RPUSD3), transcript variant 1, mRNA.
uc003btt.4	164	325	204	264	298	551	747	252	237	291	407	263	164	375	440	470	659	JAGN1	Homo sapiens jagunal homolog 1 (Drosophila) (JAGN1), mRNA.
uc003bua.3	772	37	26	34	43	76	119	61	43	9	12	12	10	15	17	26	29	IL17RC	Homo sapiens interleukin 17 receptor C (IL17RC), transcript variant 2, mRNA.
uc003buf.3	403	89	56	51	88	117	161	71	70	40	47	20	22	37	41	52	71	CRELD1	Homo sapiens cysteine-rich with EGF-like domains 1 (CRELD1), transcript variant 1, mRNA.
uc003bul.2	962	39	31	15	29	57	80	49	36	29	33	25	10	22	30	34	55	PRRT3	Homo sapiens proline-rich transmembrane protein 3 (PRRT3), mRNA.
uc003bun.3	242	850	529	755	897	1452	2034	732	585	448	588	430	325	643	697	780	1062	EMC3	Homo sapiens ER membrane protein complex subunit 3 (EMC3), mRNA.
uc003buq.1	156	62	70	54	67	89	159	70	42	4	17	14	10	11	14	19	19	AX747493	SubName: Full=cDNA FLJ35033 fis, clone OCBBF2016590, weakly similar to CELL SURFACE ANTIGEN 114/A10;
uc003buw.3	1452	3399	2826	2653	3300	5061	7609	3873	3541	572	671	580	377	835	855	1030	1357	FANCD2	Homo sapiens Fanconi anemia, complementation group D2 (FANCD2), transcript variant 1, mRNA.
uc003bvb.3	56	366	159	196	314	506	636	275	231	301	371	238	169	307	380	516	697	BRK1	Homo sapiens BRICK1, SCAR/WAVE actin-nucleating complex subunit (BRK1), mRNA.
uc003bvc.3	194	498	353	374	481	735	1048	636	688	192	287	196	145	321	296	364	514	VHL	Homo sapiens von Hippel-Lindau tumor suppressor, E3 ubiquitin protein ligase (VHL), transcript variant 1, mRNA.
uc003bve.1	606	58	49	40	52	83	140	59	58	25	17	14	18	30	21	24	47	IRAK2	Homo sapiens interleukin-1 receptor-associated kinase 2 (IRAK2), mRNA.
uc003bvf.3	742	1279	1240	885	1099	1570	2660	1482	1292	122	178	136	93	175	202	243	332	TATDN2	Homo sapiens TatD DNase domain containing 2 (TATDN2), mRNA.
uc003bvz.3	613	65	80	60	85	121	173	102	88	6	1	1	2	6	7	6	11	SLC6A11	Homo sapiens solute carrier family 6 (neurotransmitter transporter, GABA), member 11 (SLC6A11), mRNA.
uc003bwc.3	684	777	657	642	764	1257	1763	895	810	206	249	208	146	276	297	386	500	ATG7	Homo sapiens autophagy related 7 (ATG7), transcript variant 1, mRNA.
uc010hdx.1	277	100	74	75	94	171	206	102	70	75	109	88	54	97	117	155	242	VGLL4	Homo sapiens vestigial like 4 (Drosophila) (VGLL4), transcript variant 1, mRNA.
uc003bwh.3	297	188	199	138	185	286	480	286	236	144	218	166	122	209	200	277	363	TAMM41	Homo sapiens TAM41, mitochondrial translocator assembly and maintenance protein, homolog (S. cerevisiae) (TAMM41), nuclear gene encoding mitochondrial protein, mRNA.
uc003bwm.3	559	60	79	51	59	84	168	79	59	52	68	57	25	68	71	85	127	SYN2	Homo sapiens synapsin II (SYN2), transcript variant IIa, mRNA.
uc003bwx.3	486	267	209	252	310	501	688	308	264	69	78	61	47	72	82	142	193	PPARG	Homo sapiens peroxisome proliferator-activated receptor gamma (PPARG), transcript variant 2, mRNA.
uc003bxb.3	446	453	357	354	447	739	1054	478	451	106	135	129	78	146	176	218	296	TSEN2	Homo sapiens tRNA splicing endonuclease 2 homolog (S. cerevisiae) (TSEN2), transcript variant 2, mRNA.
uc003bxd.4	397	718	509	563	679	1174	1665	762	693	282	398	247	179	325	330	463	645	MKRN2	Homo sapiens makorin ring finger protein 2 (MKRN2), transcript variant 1, mRNA.
uc003bxf.4	629	2356	1735	1842	2253	3618	5050	2137	1783	286	399	231	188	425	411	519	720	RAF1	Homo sapiens v-raf-1 murine leukemia viral oncogene homolog 1 (RAF1), mRNA.
uc003bxk.2	1217	456	389	365	434	681	1010	588	490	117	226	149	104	215	218	277	379	CAND2	Homo sapiens cullin-associated and neddylation-dissociated 2 (putative) (CAND2), transcript variant 1, mRNA.
uc003bxl.3	116	20538	13154	17395	21097	33622	48989	17960	14457	6108	8808	3495	3057	7447	8634	10535	14143	RPL32	Homo sapiens ribosomal protein L32 (RPL32), transcript variant 3, mRNA.
uc011auw.2	1095	302	466	206	273	383	762	500	398	105	169	106	69	170	169	239	299	IQSEC1	Homo sapiens IQ motif and Sec7 domain 1 (IQSEC1), transcript variant 1, mRNA.
uc003bxv.1	1868	2519	2587	1734	2370	3209	5739	2988	2437	1059	1445	975	563	1953	1769	2088	2977	NUP210	Homo sapiens nucleoporin 210kDa (NUP210), mRNA.
uc003bxy.3	328	42	32	43	38	54	76	60	46	18	40	28	14	20	35	51	65	HDAC11	Homo sapiens histone deacetylase 11 (HDAC11), transcript variant 1, mRNA.
uc003byj.4	123	311	203	238	306	425	564	300	280	123	159	129	116	164	194	254	392	CHCHD4	Homo sapiens coiled-coil-helix-coiled-coil-helix domain containing 4 (CHCHD4), nuclear gene encoding mitochondrial protein, transcript variant 1, mRNA.
uc003byk.2	381	618	488	497	562	907	1354	659	573	320	409	277	191	445	436	517	796	TMEM43	Homo sapiens transmembrane protein 43 (TMEM43), mRNA.
uc011ave.2	921	1040	889	810	951	1557	2074	1125	1099	220	290	249	194	316	344	353	615	XPC	Homo sapiens xeroderma pigmentosum, complementation group C (XPC), transcript variant 1, mRNA.
uc003byn.3	83	705	427	489	701	1196	1712	750	667	609	903	614	500	953	919	1281	1602	LSM3	Homo sapiens LSM3 homolog, U6 small nuclear RNA associated (S. cerevisiae) (LSM3), mRNA.
uc010heg.4	601	218	193	157	205	273	485	280	214	121	174	153	99	183	195	231	303	SLC6A6	Homo sapiens solute carrier family 6 (neurotransmitter transporter, taurine), member 6 (SLC6A6), transcript variant 2, mRNA.
uc003byw.3	448	333	282	223	292	435	629	386	310	63	111	88	42	98	98	112	198	CCDC174	Homo sapiens coiled-coil domain containing 174 (CCDC174), mRNA.
uc003bzi.3	596	334	354	241	337	450	751	449	349	83	129	86	68	130	130	207	271	NR2C2	Homo sapiens nuclear receptor subfamily 2, group C, member 2 (NR2C2), mRNA.
uc003bzl.3	154	659	440	512	654	1124	1483	592	625	222	251	180	125	225	257	365	519	MRPS25	Homo sapiens mitochondrial ribosomal protein S25 (MRPS25), nuclear gene encoding mitochondrial protein, mRNA.
uc003bzm.1	765	879	723	648	827	1316	1935	1024	930	84	85	87	53	107	126	120	182	ZFYVE20	Homo sapiens zinc finger, FYVE domain containing 20 (ZFYVE20), mRNA.
uc003bzn.3	794	1539	1232	1083	1448	2367	3411	1662	1552	503	591	417	333	651	740	910	1182	CAPN7	Homo sapiens calpain 7 (CAPN7), mRNA.
uc003bzp.2	436	251	160	151	210	326	462	277	257	90	117	87	46	124	145	177	236	SH3BP5	Homo sapiens SH3-domain binding protein 5 (BTK-associated) (SH3BP5), transcript variant 1, mRNA.
uc003bzs.1	265	444	313	339	440	677	992	486	472	89	110	72	68	126	141	167	239	METTL6	Homo sapiens methyltransferase like 6 (METTL6), mRNA.
uc003bzu.3	249	296	206	219	261	427	619	280	220	217	218	167	156	240	282	371	477	EAF1	Homo sapiens ELL associated factor 1 (EAF1), mRNA.
uc003caf.3	559	847	604	655	775	1304	1980	957	866	432	539	455	323	584	690	805	1042	HACL1	Homo sapiens 2-hydroxyacyl-CoA lyase 1 (HACL1), mRNA.
uc003cah.3	524	187	150	144	190	330	479	208	178	57	73	56	37	83	97	88	126	BTD	Homo sapiens biotinidase (BTD), mRNA.
uc003caj.1	1034	1132	932	889	1188	1878	2668	1411	1224	356	470	353	228	453	502	588	751	ANKRD28	Homo sapiens ankyrin repeat domain 28 (ANKRD28), transcript variant 1, mRNA.
uc003cau.3	63	64	43	55	95	98	125	77	60	83	106	79	62	98	100	118	187	DPH3	Homo sapiens DPH3, KTI11 homolog (S. cerevisiae) (DPH3), transcript variant 1, mRNA.
uc003caw.3	293	399	346	367	408	686	1004	499	461	83	79	58	52	90	89	148	154	OXNAD1	Homo sapiens oxidoreductase NAD-binding domain containing 1 (OXNAD1), mRNA.
uc003cay.3	559	34	28	24	35	49	72	33	42	125	148	110	70	123	168	217	279	RFTN1	Homo sapiens raftlin, lipid raft linker 1 (RFTN1), mRNA.
uc011awd.2	982	546	419	495	550	901	1376	702	581	111	167	100	73	135	170	211	270	PLCL2	Homo sapiens phospholipase C-like 2 (PLCL2), transcript variant 2, mRNA.
uc003cbe.3	776	266	243	207	287	383	601	310	218	134	180	124	90	175	171	250	303	TBC1D5	Homo sapiens TBC1 domain family, member 5 (TBC1D5), transcript variant 3, mRNA.
uc003cbj.3	744	218	204	145	177	267	446	311	235	177	255	174	139	268	270	387	501	SATB1	Homo sapiens SATB homeobox 1 (SATB1), transcript variant 2, mRNA.
uc003cbn.3	196	322	243	228	287	500	714	313	288	233	317	241	180	317	423	405	601	RAB5A	Homo sapiens RAB5A, member RAS oncogene family (RAB5A), mRNA.
uc003cbq.3	813	222	180	180	247	347	542	244	225	170	197	125	90	182	231	263	363	KAT2B	Homo sapiens K(lysine) acetyltransferase 2B (KAT2B), mRNA.
uc003cbu.3	542	572	536	470	569	921	1327	624	556	223	261	219	189	296	337	417	532	SGOL1	Homo sapiens shugoshin-like 1 (S. pombe) (SGOL1), transcript variant A2, mRNA.
uc003ccg.2	182	182	153	153	169	266	474	230	174	121	168	96	72	185	176	236	296	UBE2E2	Homo sapiens ubiquitin-conjugating enzyme E2E 2 (UBE2E2), mRNA.
uc003cch.3	174	1034	631	853	1022	1667	2509	799	579	1265	1529	1135	885	1373	1876	2162	2805	UBE2E1	Homo sapiens ubiquitin-conjugating enzyme E2E 1 (UBE2E1), transcript variant 1, mRNA.
uc003ccj.3	173	105	91	81	110	141	224	127	139	103	119	75	77	135	127	176	218	NKIRAS1	Homo sapiens NFKB inhibitor interacting Ras-like 1 (NKIRAS1), mRNA.
uc003ccp.3	185	19743	12376	15579	19707	33242	44676	18864	16309	8083	10805	6032	4096	9872	10864	12855	20877	RPL15	Homo sapiens ribosomal protein L15 (RPL15), transcript variant 5, mRNA.
uc003ccs.2	560	1014	764	723	910	1415	2233	1113	986	275	365	218	167	425	456	517	641	NR1D2	Homo sapiens nuclear receptor subfamily 1, group D, member 2 (NR1D2), transcript variant 1, mRNA.
uc003ccy.4	442	68	61	48	46	123	158	82	62	46	50	31	32	65	46	64	113	THRB	Homo sapiens thyroid hormone receptor, beta (THRB), transcript variant 1, mRNA.
uc003cdh.3	429	175	122	167	201	273	446	170	155	46	45	49	32	49	58	79	115	RARB	Homo sapiens retinoic acid receptor, beta (RARB), transcript variant 1, mRNA.
uc003cdj.3	1602	8393	6750	6298	8376	12661	18214	9763	9621	1251	1505	1148	820	1727	2001	2274	3021	TOP2B	Homo sapiens topoisomerase (DNA) II beta 180kDa (TOP2B), mRNA.
uc003cdl.3	635	1048	780	862	1015	1695	2408	1154	1058	185	223	172	131	229	259	336	459	NGLY1	Homo sapiens N-glycanase 1 (NGLY1), transcript variant 1, mRNA.
uc003cdn.3	440	347	219	279	305	510	805	359	334	73	104	84	56	80	83	148	169	OXSM	Homo sapiens 3-oxoacyl-ACP synthase, mitochondrial (OXSM), nuclear gene encoding mitochondrial protein, transcript variant 1, mRNA.
uc003cdt.2	693	78	63	61	97	129	185	118	92	12	11	10	10	14	24	19	40	NEK10	Homo sapiens NIMA-related kinase 10 (NEK10), mRNA.
uc003cdv.4	1195	1112	880	883	1130	1696	2472	1281	1223	253	315	288	201	340	367	461	591	SLC4A7	Homo sapiens solute carrier family 4, sodium bicarbonate cotransporter, member 7 (SLC4A7), transcript variant 1, mRNA.
uc003cea.3	87	198	129	136	206	310	457	183	191	87	123	74	65	174	154	166	244	CMC1	Homo sapiens COX assembly mitochondrial protein 1 homolog (S. cerevisiae) (CMC1), nuclear gene encoding mitochondrial protein, mRNA.
uc003ceb.4	373	717	525	558	700	1086	1608	745	690	42	60	63	44	56	37	86	91	AZI2	Homo sapiens 5-azacytidine induced 2 (AZI2), transcript variant 1, mRNA.
uc003cen.3	573	66	71	47	78	99	161	117	75	46	68	55	43	86	80	84	150	TGFBR2	Homo sapiens transforming growth factor, beta receptor II (70/80kDa) (TGFBR2), transcript variant 1, mRNA.
uc011axe.2	807	3579	2566	2740	3484	5479	7991	3788	3549	695	927	696	477	1016	1134	1225	1705	STT3B	Homo sapiens STT3B, subunit of the oligosaccharyltransferase complex (catalytic) (STT3B), mRNA.
uc021wuu.1	745	84	81	55	87	129	199	82	65	60	68	62	44	63	56	90	157	OSBPL10	Homo sapiens oxysterol binding protein-like 10 (OSBPL10), transcript variant 1, mRNA.
uc003cew.3	332	323	218	254	307	482	671	346	340	140	180	105	83	199	206	258	377	GPD1L	Homo sapiens glycerol-3-phosphate dehydrogenase 1-like (GPD1L), mRNA.
uc003cex.3	154	69	52	46	61	113	176	72	64	69	84	54	46	86	75	101	194	CMTM8	Homo sapiens CKLF-like MARVEL transmembrane domain containing 8 (CMTM8), mRNA.
uc003cey.1	156	73	41	55	60	94	141	72	59	71	83	72	47	72	87	89	173	CMTM7	Homo sapiens CKLF-like MARVEL transmembrane domain containing 7 (CMTM7), transcript variant 1, mRNA.
uc003cfa.1	164	489	277	356	478	797	1170	471	459	237	282	218	144	325	349	423	569	CMTM6	Homo sapiens CKLF-like MARVEL transmembrane domain containing 6 (CMTM6), mRNA.
uc003cfb.4	504	2186	1557	1738	2134	3559	4901	2312	2267	553	716	539	369	702	837	1071	1283	DYNC1LI1	Homo sapiens dynein, cytoplasmic 1, light intermediate chain 1 (DYNC1LI1), mRNA.
uc011axj.2	785	1828	1369	1436	1797	2908	4155	1872	1747	465	526	390	256	576	695	770	1037	CNOT10	Homo sapiens CCR4-NOT transcription complex, subunit 10 (CNOT10), transcript variant 3, mRNA.
uc003cff.3	849	71	70	57	80	114	143	92	95	4	9	6	4	5	7	7	11	TRIM71	Homo sapiens tripartite motif containing 71, E3 ubiquitin protein ligase (TRIM71), mRNA.
uc003cfi.1	658	1106	768	863	1065	1717	2485	992	883	206	314	232	159	364	323	365	600	GLB1	Homo sapiens galactosidase, beta 1 (GLB1), transcript variant 1, mRNA.
uc003cfk.2	434	84	84	54	65	88	196	122	81	23	38	22	23	43	59	48	87	TMPPE	Homo sapiens transmembrane protein with metallophosphoesterase domain (TMPPE), transcript variant 1, mRNA.
uc003cfl.4	382	1052	762	805	980	1569	2308	1157	937	428	661	264	184	677	665	764	1114	CRTAP	Homo sapiens cartilage associated protein (CRTAP), mRNA.
uc003cfo.1	610	356	285	253	342	452	724	393	299	99	159	92	63	150	143	130	238	SUSD5	Homo sapiens sushi domain containing 5 (SUSD5), mRNA.
uc003cfp.3	404	132	93	93	111	166	243	146	112	18	19	15	16	25	33	36	49	FBXL2	Homo sapiens F-box and leucine-rich repeat protein 2 (FBXL2), transcript variant 1, mRNA.
uc010hga.3	521	1381	1207	989	1383	1995	3146	1543	1318	96	123	82	61	134	141	178	255	UBP1	Homo sapiens upstream binding protein 1 (LBP-1a) (UBP1), transcript variant 3, mRNA.
uc021wvc.1	1495	2786	2081	2097	2696	4138	6218	2854	2520	312	403	347	248	491	526	635	884	CLASP2	Homo sapiens cytoplasmic linker associated protein 2 (CLASP2), transcript variant 1, mRNA.
uc003cfy.4	854	3330	2725	2684	3446	5288	7661	3718	3409	1207	1567	1240	970	1606	1937	2366	2872	PDCD6IP	Homo sapiens programmed cell death 6 interacting protein (PDCD6IP), transcript variant 2, mRNA.
uc003cgp.2	702	602	409	476	629	922	1235	677	659	103	123	66	47	113	134	150	229	LRRFIP2	Homo sapiens leucine rich repeat (in FLII) interacting protein 2 (LRRFIP2), transcript variant 1, mRNA.
uc003cgw.3	2224	5028	3898	3052	4705	7166	8341	5141	5103	288	397	261	214	376	449	583	707	GOLGA4	Homo sapiens golgin A4 (GOLGA4), transcript variant 1, mRNA.
uc003chd.3	1016	36	25	25	24	44	94	29	42	12	20	10	10	22	24	26	24	ITGA9	Homo sapiens integrin, alpha 9 (ITGA9), mRNA.
uc003chg.3	257	169	110	121	131	274	313	182	168	14	21	24	12	15	22	37	43	CTDSPL	Homo sapiens CTD (carboxy-terminal domain, RNA polymerase II, polypeptide A) small phosphatase-like (CTDSPL), transcript variant 1, mRNA.
uc003chl.3	837	70	66	63	85	128	164	70	86	1	0	0	0	0	0	0	1	VILL	Homo sapiens villin-like (VILL), mRNA.
uc003chm.3	758	67	47	49	49	76	134	71	54	8	16	11	12	16	16	8	17	PLCD1	Homo sapiens phospholipase C, delta 1 (PLCD1), transcript variant 1, mRNA.
uc003cht.3	405	346	283	233	330	530	746	350	319	193	232	198	117	262	246	311	452	ACAA1	Homo sapiens acetyl-CoA acyltransferase 1 (ACAA1), nuclear gene encoding mitochondrial protein, transcript variant 1, mRNA.
uc003chy.3	508	775	596	577	728	1120	1625	768	785	239	274	174	135	273	313	354	450	OXSR1	Homo sapiens oxidative stress responsive 1 (OXSR1), mRNA.
uc003cic.2	517	552	521	436	539	762	1230	761	629	96	89	77	55	104	120	131	215	XYLB	Homo sapiens xylulokinase homolog (H. influenzae) (XYLB), mRNA.
uc003cif.3	493	405	370	295	394	548	820	465	417	18	62	40	17	51	41	67	96	ACVR2B	Homo sapiens activin A receptor, type IIB (ACVR2B), mRNA.
uc003cih.2	349	282	248	178	224	366	574	368	347	64	79	77	51	81	92	118	186	EXOG	Homo sapiens endo/exonuclease (5'-3'), endonuclease G-like (EXOG), nuclear gene encoding mitochondrial protein, transcript variant 1, mRNA.
uc021wvl.1	1943	97	88	68	77	150	194	93	91	14	26	14	8	23	13	30	29	SCN5A	Homo sapiens sodium channel, voltage-gated, type V, alpha subunit (SCN5A), transcript variant 6, mRNA.
uc003cit.3	658	1528	1057	1161	1418	2346	3404	1574	1354	333	480	382	250	472	583	609	854	WDR48	Homo sapiens WD repeat domain 48 (WDR48), mRNA.
uc003ciw.1	421	346	267	254	328	501	681	298	240	94	122	89	66	109	119	164	244	GORASP1	Homo sapiens golgi reassembly stacking protein 1, 65kDa (GORASP1), mRNA.
uc003cjg.3	570	64	46	42	49	91	127	38	40	29	33	35	22	32	34	35	52	CSRNP1	Homo sapiens cysteine-serine-rich nuclear protein 1 (CSRNP1), mRNA.
uc003cjo.2	285	552	432	469	615	900	1217	662	569	92	134	98	50	149	117	146	246	SLC25A38	Homo sapiens solute carrier family 25, member 38 (SLC25A38), nuclear gene encoding mitochondrial protein, mRNA.
uc003cjp.3	276	33740	23287	29137	35197	58593	81226	35031	31851	4079	5453	2768	1972	4894	5342	6535	10020	RPSA	Homo sapiens ribosomal protein SA (RPSA), transcript variant 1, mRNA.
uc003ckc.3	94	245	298	202	259	420	667	359	319	190	221	128	94	204	234	298	437	EIF1B	Homo sapiens eukaryotic translation initiation factor 1B (EIF1B), mRNA.
uc003ckg.4	196	16356	10529	12723	16117	25778	37307	16088	14337	4044	5072	2595	1951	5499	5875	6450	10115	RPL14	Homo sapiens ribosomal protein L14 (RPL14), transcript variant 2, mRNA.
uc011azb.2	597	135	125	94	123	189	289	145	125	17	31	33	22	24	28	42	58	ZNF619	Homo sapiens zinc finger protein 619 (ZNF619), transcript variant 1, mRNA.
uc003ckk.4	403	448	321	328	423	646	912	491	437	59	73	61	50	65	58	101	157	ZNF620	Homo sapiens zinc finger protein 620 (ZNF620), transcript variant 1, mRNA.
uc003ckm.2	420	334	311	242	369	494	824	418	379	12	13	20	13	10	25	28	26	ZNF621	Homo sapiens zinc finger protein 621 (ZNF621), transcript variant 2, mRNA.
uc003ckr.2	762	11788	8004	9593	11549	18500	25941	11726	10446	3468	4276	3972	2740	4318	4779	5560	8462	CTNNB1	Homo sapiens catenin (cadherin-associated protein), beta 1, 88kDa (CTNNB1), transcript variant 1, mRNA.
uc003ckv.4	1256	384	301	284	344	504	823	420	396	18	22	23	13	33	35	16	43	ULK4	Homo sapiens unc-51-like kinase 4 (C. elegans) (ULK4), mRNA.
uc003cky.4	934	434	394	343	451	606	982	550	499	24	57	38	28	58	61	64	101	TRAK1	Homo sapiens trafficking protein, kinesin binding 1 (TRAK1), transcript variant 1, mRNA.
uc003clf.2	438	25	20	19	26	48	80	41	28	7	26	16	12	23	22	29	49	VIPR1	Homo sapiens vasoactive intestinal peptide receptor 1 (VIPR1), transcript variant 1, mRNA.
uc003clj.3	284	360	275	295	346	557	810	375	354	72	85	70	59	96	82	140	204	SEC22C	Homo sapiens SEC22 vesicle trafficking protein homolog C (S. cerevisiae) (SEC22C), transcript variant 1, mRNA.
uc003clk.1	58	139	54	74	104	186	234	104	118	54	71	65	46	69	57	98	101	SS18L2	Homo sapiens synovial sarcoma translocation gene on chromosome 18-like 2 (SS18L2), mRNA.
uc003clo.3	1443	3513	2862	2388	3006	4876	6879	3592	3106	145	177	162	133	207	242	288	407	NKTR	Homo sapiens natural killer-tumor recognition sequence (NKTR), mRNA.
uc003clu.2	728	160	136	129	152	231	351	173	173	7	23	14	10	25	25	30	37	ZBTB47	Homo sapiens zinc finger and BTB domain containing 47 (ZBTB47), mRNA.
uc010hid.3	88	919	470	661	853	1436	1934	726	601	590	766	664	434	639	856	1022	1295	HIGD1A	Homo sapiens HIG1 hypoxia inducible domain family, member 1A (HIGD1A), transcript variant 1, mRNA.
uc003cmp.4	556	70	67	64	81	110	199	75	77	12	18	17	13	18	13	11	28	FAM198A	Homo sapiens family with sequence similarity 198, member A (FAM198A), mRNA.
uc003cmr.2	561	435	293	339	386	678	857	378	297	47	94	50	33	75	105	97	175	GTDC2	Homo sapiens glycosyltransferase-like domain containing 2 (GTDC2), mRNA.
uc003cmt.4	746	547	425	404	493	805	1053	551	571	79	99	61	47	99	114	131	160	SNRK	Homo sapiens SNF related kinase (SNRK), transcript variant 2, mRNA.
uc003cmv.3	641	544	493	424	570	871	1313	687	613	108	159	91	67	146	173	221	278	ANO10	Homo sapiens anoctamin 10 (ANO10), transcript variant 1, mRNA.
uc003cmx.3	330	379	284	289	365	572	825	376	311	53	80	61	39	76	88	124	143	ABHD5	Homo sapiens abhydrolase domain containing 5 (ABHD5), mRNA.
uc003cnd.4	477	495	371	365	475	716	1105	479	463	46	67	52	46	68	70	93	115	TCAIM	Homo sapiens T cell activation inhibitor, mitochondrial (TCAIM), nuclear gene encoding mitochondrial protein, transcript variant 1, mRNA.
uc003cnf.2	1012	720	828	516	674	984	1643	1002	828	88	111	90	66	109	119	199	267	ZNF445	Homo sapiens zinc finger protein 445 (ZNF445), mRNA.
uc011azx.2	524	171	217	119	140	195	344	240	198	13	25	20	20	13	20	21	54	ZNF852	RecName: Full=Putative zinc finger protein 852;
uc003cnm.3	1010	495	449	338	446	696	985	556	496	62	71	71	59	72	97	124	154	ZNF197	Homo sapiens zinc finger protein 197 (ZNF197), transcript variant 1, mRNA.
uc003cnq.3	508	459	388	340	427	700	1089	563	479	45	62	83	48	62	62	109	140	ZNF35	Homo sapiens zinc finger protein 35 (ZNF35), mRNA.
uc003cnt.3	525	53	41	33	56	66	103	45	48	19	15	9	5	17	7	19	17	ZNF502	Homo sapiens zinc finger protein 502 (ZNF502), transcript variant 4, mRNA.
uc011bac.2	135	352	252	260	349	548	849	368	336	170	187	142	80	158	217	262	372	KIAA1143	Homo sapiens KIAA1143 (KIAA1143), mRNA.
uc003cnx.4	1369	1404	1070	1162	1332	2101	2940	1624	1434	196	167	156	123	198	259	270	357	KIF15	Homo sapiens kinesin family member 15 (KIF15), mRNA.
uc003cnz.3	140	54	26	38	47	78	74	53	39	4	6	10	6	5	14	13	17	TMEM42	Homo sapiens transmembrane protein 42 (TMEM42), mRNA.
uc003cod.3	308	573	433	453	587	890	1273	604	511	34	39	39	16	41	46	52	91	ZDHHC3	Homo sapiens zinc finger, DHHC-type containing 3 (ZDHHC3), transcript variant 2, mRNA.
[truncated: 8,943 more rows]
