# Supplementary material for: The small molecule ISRIB reverses the effects of eIF2α phosphorylation on translation and stress granule assembly
Source: eLife. 2015 Feb 26;4:e05033. doi: 10.7554/eLife.05033 (PMC4341466; doi:10.7554/eLife.05033)
Supplement: Figure 1—source data 2. — (A) Significant translational changes in Tm-treated cells. List of genes that change more than twofold in translational efficiency after 1 hr of Tm treatment. mRNA (Tm/UT) represents log2-fold changes in mRNA levels between Tm and untreated samples, and Ribo-Seq (Tm/UT) represents log2-fold changes in RPFs between Tm- and un-treated samples (UT). Only genes with a log2-fold change >|1| and a FDR-corrected p-value <0.1 were included in the table. Known ISR-translational targets are highlighted in pink and targets containing previously identified uORFs are highlighted in green. (B) ISR-translational targets containing uORFs. List of genes that change more than twofold in translational efficiency after 1 hr of Tm treatment and contain previously identified uORFs. Ribo-Seq (Tm/UT) represents log2-fold changes in RPFs between Tm- and un-treated samples (UT). (C) Significant translational changes in Tm and ISRIB-treated cells. List of genes that change more than twofold in translational efficiency after 1 hr of Tm and ISRIB treatment. mRNA [(Tm + ISRIB)/UT] represents log2-fold changes in mRNA levels between Tm and ISRIB-treated and untreated samples and Ribo-Seq [(Tm + ISRIB)/UT)] represents log2-fold changes in RPFs between Tm and ISRIB-treated and untreated samples. Only genes with a log2-fold change >|1| and a FDR-corrected p-value < 0.1 were included in the table. (D) Significant translational changes in ISRIB-treated cells. List of genes that change more than twofold in translational efficiency after 1 hr of ISRIB treatment. mRNA (ISRIB/UT) represents log2-fold changes in mRNA levels between ISRIB-treated and untreated samples and[SPACE]Ribo-Seq (ISRIB/UT) represents log2-fold changes in RPFs between ISRIB-treated and untreated samples. Only genes with a log2-fold change >|1| and a FDR-corrected p-value < 0.1 were included in the table. (E) Alignment of sequencing libraries. Total number of reads and the percentage of reads for both mRNA-seq and ribo-seq libraries t [file elife05033s002.xlsx]

## Sheet: source data 2A
Figure 1- source data 2A. Significant translational changes in Tm-treated cells
List of genes that change more than twofold in translational efficiency after 1 hr of Tm treatment. mRNA (Tm/UT) represents log2-fold changes in mRNA levels between Tm and untreated samples, and Ribo-Seq (Tm/UT) represents log2-fold changes in RPFs between Tm- and un-treated samples (UT). Only genes with a log2-fold change >|1| and a FDR-corrected p-value <0.1 were included in the table. Known IS…
	mRNA-seq (Tm/UT)	P value	Ribo-seq	Gene
			(Tm/UT)
uc003mvu.3	0.590651	0.0634642	28.3291	FAM50B
uc003evm.3	-0.301924	0.0398459	3.98355	CHST2
uc003dtx.4	-0.0141049	0.0548482	3.95142	LNP1
uc003zqz.1	-0.931114	0.055973	3.376	AX747756
uc004eae.2	0.0501796	0.00121993	3.3134	ACRC
uc002prd.3	-0.142595	7.37e-11	2.9075	ATF5
uc002sxa.3	-0.550334	0.045357	2.79496	ANKRD23
uc003axz.3	0.132157	0	2.68796	ATF4
uc002ptg.3	0.229953	0	2.60124	C19orf48
uc010dcz.2	-0.186071	0.0145258	2.19631	TEX14
uc003lgg.1	-0.139452	3.97e-07	2.02077	SLC35A4
uc021qzk.1	0.0524052	5.05e-06	1.95869	DDIT3
uc009zww.2	0.311809	0.0655577	1.95384	RAB35
uc021ufe.1	-0.70029	0.00484465	1.87113	AK293147
uc003pel.3	-0.58266	0	1.86527	PTP4A1
uc002suz.1	-0.313764	0.00785003	1.8329	ANKRD36C
uc010vag.1	0.227807	0.060885	1.60839	NPIP
uc002vyz.1	-0.0148604	0.0615319	1.60527	ANKMY1
uc001oup.1	-1.07576	0	1.53659	UCP2
uc010vct.2	-0.841274	0.0024723	1.50693	NPIPL1
uc001big.3	0.578713	0	1.49825	PNRC2
uc003sxn.1	-0.498921	0.0136308	1.47439	C7orf31
uc002pky.4	0.0334837	1.21e-06	1.435	PPP1R15A
uc003vgh.3	-0.116504	0	1.4258	IFRD1
uc002tgv.1	-0.0486945	0.000154213	1.42434	BCL2L11
uc001hsq.2	-0.568228	0.000827358	1.41972	OBSCN
uc010ujf.2	0.0923941	0.00570472	1.39628	SLC24A1
uc002dqq.2	-1.27364	0.0011263	1.39201	NPIPL1
uc010vda.2	-0.913138	0.00716002	1.38415	NPIPL1
uc001jbw.3	0.583705	0.0837641	1.38259	ZNF22
uc003jyj.1	-0.411945	0.0795887	1.374	NAIP
uc002dcy.4	-0.128703	0.0641647	1.36832	NPIP
uc011bef.2	-0.518799	0.00234308	1.34706	DNAH1
uc001pgm.3	-0.473728	0.0714171	1.32921	KIAA1377
uc001gho.3	0.111761	0.0390322	1.30609	FMO4
uc002utp.1	-0.116369	0.00622321	1.30405	CCDC150
uc021tdy.1	-0.0759574	0.0620105	1.30241	NPIP
uc010bvu.2	0.189395	0.0255747	1.29993	AK310228
uc002qmq.3	0.186251	0.000883635	1.29894	ZSCAN5A
uc003lbz.2	-0.226964	3.42e-07	1.29039	FAM13B
uc010vcq.2	-0.799759	0.00539059	1.27701	NPIPL1
uc004bqw.4	0.0908474	0.000453161	1.26838	ZNF79
uc003syo.2	-0.0192851	0.000190313	1.25944	HOXA6
uc010vmt.1	-0.684523	0.0321832	1.23309	NPIPL2
uc010wzu.2	-0.423949	0.0871595	1.21484	SLMO1
uc031tkc.1	-1.20886	7.88e-05	1.19376	ARMCX4
uc002dey.2	0.139482	0.071976	1.18706	AK310228
uc010uzu.3	-0.254623	0.0291198	1.17819	LOC100288332
uc004dau.3	0.138993	0	1.17399	SAT1
uc002ddh.2	-0.0971952	0.0247432	1.13953	FLJ00285
uc003qit.1	-0.999948	0	1.12431	AK097143
uc003gsx.4	-1.18221	1.03e-07	1.11819	AX748249
uc001jcx.4	-0.228025	0.00157977	1.10838	AGAP4
uc010uzk.2	-0.00386706	0.0852218	1.09093	FLJ00322
uc001zii.3	-0.183839	0.000548737	1.08344	GOLGA8A
uc001ziq.3	-0.190476	0.000513303	1.08337	GOLGA8B
uc002pyk.3	-0.272134	0.0149587	1.05112	ZNF432
uc003ygm.3	-0.158857	0.0669494	1.04627	FSBP
uc002vee.4	-0.0402997	6.35e-06	1.00854	CPS1
uc002lyt.3	0.378117	0.0521187	-1.00866	MATK
uc004bdz.1	-0.0491606	0.0725123	-1.01576	EPB41L4B
uc002lpe.3	-0.620929	0.0140114	-1.03781	HCN2
uc003ipj.2	0.0237098	0.00326506	-1.04411	GLRB
uc002saw.4	-0.449443	0.0001719	-1.06117	KIAA1841
uc002leb.2	0.172603	4.06e-05	-1.0839	MYO5B
uc001oeo.4	-0.636072	0.0657721	-1.11129	EHBP1L1
uc001nbr.3	-0.184841	0.0270368	-1.11408	MAPK8IP1
uc010ywt.1	0.162977	0.0682375	-1.11936	SH3RF3
uc002bmq.2	0.306217	0.0327839	-1.13916	DET1
uc001xwv.4	-0.346013	0.0591411	-1.26232	PTPN21
uc001fwc.2	-0.753072	7.61e-06	-1.28827	VANGL2
uc002ena.3	-0.116738	0.00948134	-1.34446	MMP15
uc002ona.3	0.189259	0.0793124	-1.46695	MAP3K10
uc002arz.2	0.460195	0.0240503	-1.49921	PAQR5
uc001oob.3	0.477325	0.064391	-1.80075	GAL
uc002azj.1	-0.436508	0.0883115	-2.69961	RPP25
uc003qkz.1	-0.792218	0.071976	-25.4452	FLJ44955
uc001gfk.2	-0.770268	0.0887492	-26.8878	DQ576756

## Sheet: source data 2B
Figure 1-source data 2B. ISR-translational targets containing previously identified uORFs
List of genes that change more than twofold in translational efficiency after 1 hr of Tm treatment and contain previously identified uORFs. Ribo-Seq (Tm/UT) represents log2-fold changes in RPFs between Tm- and un-treated samples (UT).
Ribo-seq (Tm/UT)	Gene	Description	uORF	Function/expression
2.02	SLC35A4	solute carrier family 35	ATG initiated	putative UDP-sugar transporter
1.87	PTP4A1	protein tyrosine phosphatase	ATG initiated	Its expression is enhanced upon oxidative stress (Ling Yu et al, 2007)
1.54	UCP2	mitochondrial uncoupling protein 2	ATG initiated, mutation of uORF enhances basal translation (Hurtaud et al, 2006)	expression enhanced upon fasting and oxidative stress in lung, liver and spleen
1.49	PNRC2	proline-rich nuclear receptor coactivator 2	ATG initiated	involved in non-sense mediated decay
1.47	C7orf31	unknown function
			ATG initiated­
1.42	BCL2L11	bcl2-like 11 apoptosis facilitator (BIM)	ATG initiated	BH3-only protein
1.73	SAT1	spermidine/spermine N1-acetyltransferase	ATG initiated	Its overexpression causes reduction in polyamines and protein synthesis (Mandal et al, 2012)

## Sheet: source data 2C
Figure 1- source data 2C. Significant translational changes in Tm + ISRIB-treated cells
List of genes that change more than twofold in translational efficiency after 1 hr of Tm and ISRIB treatment. mRNA [(Tm + ISRIB)/UT] represents log2-fold changes in mRNA levels between Tm and ISRIB-treated and untreated samples and Ribo-Seq [(Tm + ISRIB)/UT)] represents log2-fold changes in RPFs between Tm and ISRIB-treated and untreated samples. Only genes with a log2-fold change >|1| and a FDR-…
	mRNA-seq	P value	Ribo-seq	Gene
	(Tm + ISRIB)/UT		(Tm + ISRIB)/UT
uc010bvu.2	0.219053	0.0218675	2.28049	AK310228
uc002dey.2	0.180637	0.028909	2.21162	AK310228
uc010vag.1	0.230137	0.028909	1.99113	NPIP
uc002fqs.2	0.225708	0.00172816	1.76297	AK302511
uc021tdy.1	-0.089669	0.0972329	1.70011	NPIP
uc010uzu.3	-0.257847	0.0972329	1.66885	LOC100288332
uc010udj.2	-0.350688	0.0251914	1.45696	STARD9
uc002cos.1	-0.164888	0.00205552	1.23153	PKD1
uc010yva.2	-0.352641	0.0903308	1.00637	ANKRD36

## Sheet: source data 2D
Figure 1- source data 2D. Significant translational changes in ISRIB-treated cells
List of genes that change more than twofold in translational efficiency after 1 hr of ISRIB treatment. mRNA (ISRIB/UT) represents log2-fold changes in mRNA levels between ISRIB-treated and untreated samples and Ribo-Seq (ISRIB/UT) represents log2-fold changes in RPFs between ISRIB-treated and untreated samples. Only genes with a log2-fold change >|1| and a FDR-corrected p-value < 0.1 were include…
	mRNA-seq (ISRIB/UT)	P value	Ribo-seq (ISRIB/UT)	Gene
uc010bvu.2	0.513867	0.0276323	-1.09994	AK310228
uc002dey.2	0.497418	0.0499948	-1.10072	AK310228
uc002fqs.2	0.815238	0.0295993	-1.10318	AK302511
uc010vag.1	0.484536	0.00779567	-27.9426	NPIP

## Sheet: source data 2E
Figure 1 – source data 2E. Alignment of sequencing libraries.
Total number of reads and the percentage of reads for both mRNA-seq and ribo-seq libraries that align to the genome and ORF for all conditions (UT, Tm, Tm + ISRIB, ISRIB) and for each replicate.
Sample	Type	Condition	Replicate	Raw reads	Aligned reads	ORF reads	ORF/aligned
1	mrna	untr	a	47176512	44355561	12689528	0.2861
2	mrna	untr	b	42837707	39989263	11663426	0.2917
3	mrna	isrib	a	38414761	36743245	11947306	0.3252
4	mrna	isrib	b	33885924	32049071	9118247	0.2845
5	mrna	tm	a	28036720	26819674	9257197	0.3452
6	mrna	tm	b	35767024	34278661	11753498	0.3429
7	mrna	tmisrib	a	54620329	52348212	18416569	0.3518
8	mrna	tmisrib	b	86471083	81000823	26499504	0.3272
17	ribo	untr	a	107545965	15934593	9068597	0.5691
18	ribo	untr	b	102421956	19791727	13211204	0.6675
19	ribo	isrib	a	69693716	8223927	5156306	0.627
20	ribo	isrib	b	63867110	10740532	6834890	0.6364
21	ribo	tm	a	92429586	10568768	4992933	0.4724
22	ribo	tm	b	62599327	6148877	3559901	0.579
23	ribo	tmisrib	a	77588651	14285362	6578033	0.4605
24	ribo	tmisrib	b	100728351	14352680	7417205	0.5168
